# Supplementary material for: Environmental change and the rate of phenotypic plasticity
Source: Glob Chang Biol. 2022 Jun 21;28(18):5337–45. doi: 10.1111/gcb.16291 (PMC9541213; doi:10.1111/gcb.16291)
Supplement: Supplementary file 1 — Appendix S2 [file GCB-28-5337-s001.csv]

taxon.group	species	env.var	acc.type.control	timepoints.treatment	rate.quant	year	trait.category	env.var.category	ref
animal	Limacina helicina antarctica	pCO2	none	3	no	2020	gene expression	CO2	Bogan
plant	Zea mays	UV-B radiation	pre	6	no	2011	biochemical	light	Casati
plant	Capsicum annuum	temperature	pre	4	no	2012	biochemical	temperature	Airaki
plant	Brassica napus	temperature	pre	7	no	1995	biochemical	temperature	Smolenska-Sym
plant	Centella asiatica	UV radiation	pre	17	no	2015	bioenergetic	light	Bidel
animal	Cerastoderma edule	food quantity	none	2	no	2018	bioenergetic	nutrition	Arambalza
animal	Cerastoderma edule	food quantity	none	2	no	2018	bioenergetic	nutrition	Arambalza
animal	Sparis auratus	salinity	pre	4	no	2005	biochemical	salinity	Sangiao-Alvarellos
plant	Zea mays	anoxia	pre	6	no	1993	biochemical	O2	Andrews
plant	Zea mays	anoxia	pre	6	no	1993	gene expression	O2	Andrews
animal	Myoxocephalus scorpius	temperature x SDA	pre	3	yes	2014	bioenergetic	interaction	Sandblom
animal	Myoxocephalus scorpius	temperature	pre	3	yes	2014	bioenergetic	temperature	Sandblom
animal	rainbow trout	pH & aluminium concentration	pre	7	no	1994	bioenergetic	interaction	Wilson_B
animal	rainbow trout	pH & aluminium concentration	pre	6	no	1994	biochemical	interaction	Wilson_A
animal	rainbow trout	pH & aluminium concentration	pre	6	no	1994	biochemical	interaction	Wilson_A
plant	Pyrus ussuriensis	temperature	pre	3	no	2018	biochemical	temperature	Yang
plant	Callinectes sapidus	predator kairomone	pre	3	no	2012	biochemical	predation	Moody
animal	Oreochromis mossambicus	salinity	pre	7	no	2004	morphological	salinity	Lin
plant	Arabidopsis thaliana	temperature	pre	3	no	2013	biochemical	temperature	Distelbarth
plant	Capsicum annuum	temperature	pre	4	no	2012	biochemical	temperature	Airaki
animal	Fundulus heteroclitus	hypoxia	pre	5	no	1980	biochemical	O2	Greaney
plant	potatoes	temperature	pre	5	no	2018	biochemical	temperature	Trapero-Mozos
plant	Oryza sativa	silver nanonparticle size X salinity	pre	4	no	2016	biochemical	interaction	Thuesombat
plant	Phalaenopsis amabilis	H2O2 + temperature	pre	12	no	2021	biochemical	interaction	Chen
animal	Gasterosteus aculeatus	diet	none	3	no	1996	behaviour	nutrition	Day
animal	rainbow trout	pH & aluminium concentration	pre	7	no	1994	bioenergetic	interaction	Wilson_B
animal	Schistocerca gregaria	crowding	pre	4	no	1999	behaviour	population density	Simpson
animal	Schistocerca gregaria	isolation	pre	4	no	1999	behaviour	population density	Simpson
plant	Hordeum vulgare	temperature	pre	5	no	2021	biochemical	temperature	Asghar
plant	Secale cereale	temperature	pre	5	no	2021	biochemical	temperature	Asghar
plant	Triticum aestivum	temperature	pre	5	no	2021	biochemical	temperature	Asghar
plant	Populus balsamifera	Nitrogen	pre	4	no	2005	morphological	nutrition	Cooke
animal	Lutjanus griseus	salinity	pre	5	no	2011	biochemical	salinity	Serrano
animal	Anguilla marmorata	salinity	pre	9	no	2021	biochemical	salinity	Cao
animal	Squalus suckleyi	salinity	pre	10	no	2014	biochemical	salinity	Guffey
animal	Cairina moschata	temperature	pre	6	no	1995	life history	temperature	Dumonteil
animal	Strongylocentrotus purpuratus	habitat structure	pre	6	no	2010	morphological	physical environment	Hernandez
animal	Oncorhynchus mykiss	Cd	pre	8	no	2000	biochemical	chemical exposure	McGeer
animal	Oncorhynchus mykiss	Cu	pre	8	no	2000	biochemical	chemical exposure	McGeer
animal	Oncorhynchus mykiss	Zn	pre	8	no	2000	biochemical	chemical exposure	McGeer
animal	Cairina moschata	temperature	pre	5	no	1995	biochemical	temperature	Dumonteil
animal	Cairina moschata	temperature	pre	5	no	1995	biochemical	temperature	Dumonteil
plant	Phaeodactylum tricornutum	light quality	pre&post	6	no	2014	biochemical	light	Jungandreas
animal	Argopecten purpuratus	salinity	none	3	no	2006	biochemical	salinity	Navarro
animal	Argopecten purpuratus	salinity	none	3	no	2006	biochemical	salinity	Navarro
animal	Callinectes sapidus	salinity	pre	10	no	2001	biochemical	salinity	Henry
animal	Carcinus maenas	salinity	pre	8	no	2002	biochemical	salinity	Henry
animal	Macrobrachium acanthurus	salinity	pre	5	no	2018	biochemical	salinity	Freire
cyanobacteria	Synechococcus	CO2 level	pre	6	no	2001	biochemical	CO2	Rodriguez-Buey
animal	Trachidermus fasciatus	salinity	pre	4	no	2020	biochemical	salinity	Ma
plant	Arabidopsis thaliana	temperature	pre	3	no	2013	biochemical	temperature	Distelbarth
plant	Sinapis alba	temperature	pre	6	no	1998	biochemical	temperature	Dat
plant	Oryza sativa	silver nanonparticle size X salinity	pre	4	no	2016	biochemical	interaction	Thuesombat
plant	Phalaenopsis amabilis	H2O2 + temperature	pre	12	no	2021	biochemical	interaction	Chen
plant	Capsicum annuum	temperature	pre	4	no	2012	biochemical	temperature	Airaki
plant	Microcystis firma	salinity	pre	23	no	1992	morphological	salinity	Erdmann
plant	Microcystis firma	salinity	pre	29	no	1992	morphological	salinity	Erdmann
animal	Cairina moschata	temperature	pre	5	no	1995	biochemical	temperature	Dumonteil
animal	Rattus norvegicus	barometric pressure	pre	4	no	2011	bioenergetic	physical environment	Dunn
animal	Rattus norvegicus	hypoxia	pre	8	no	2000	bioenergetic	O2	Dunn
animal	ceratitis capitata	temperature	pre	7	no	2011	thermal tolerance	temperature	Weldon
animal	ceratitis rosa	temperature	pre	7	no	2011	thermal tolerance	temperature	Weldon
plant	Hordeum vulgare	light intensity	pre&post	4	no	1992	bioenergetic	light	Burkey
animal	Sparus sarba	salinity	pre	7	no	1999	biochemical	salinity	Kelly
animal	Oreochromis niloticus	salinity	pre	3	no	2000	biochemical	salinity	Fontainhas-Fernandes
plant	Alenrites montana	CO2	pre	2	no	1996	bioenergetic	CO2	He
plant	Chlamydomonas reinhardtii	salinity	pre	3	no	2020	bioenergetic	salinity	Colina
plant	Microcystis firma	salinity	pre	27	no	1992	bioenergetic	salinity	Erdmann
plant	Phaeodactylum tricornutum	light quality	pre&post	6	no	2014	bioenergetic	light	Jungandreas
plant	Synechococcus sp.	light intensity	pre	6	no	2012	bioenergetic	light	Montero
plant	Abies amabilis	light intensity	pre	10	no	1994	bioenergetic	light	Brooks
plant	Phalaenopsis amabilis	H2O2 + temperature	pre	12	no	2021	bioenergetic	interaction	Chen
plant	Populus balsamifera	Nitrogen	pre	4	no	2005	bioenergetic	nutrition	Cooke
plant	Hygrophila difformis	terrestrial vs submerged	pre	5	no	2019	bioenergetic	water availability	Horiguchi
plant	potatoes	temperature	pre	3	no	2018	bioenergetic	temperature	Trapero-Mozos
plant	Alenrites montana	CO2	pre	2	no	1996	bioenergetic	CO2	He
animal	Onchorhynchus mykiss	temperature	pre	8	no	2016	biochemical	temperature	Ekstrom
animal	Fundulus heteoclitus	salinity change	pre	3	no	2003	biochemical	salinity	Wood
animal	rainbow trout	pH & aluminium concentration	pre	6	no	1994	biochemical	interaction	Wilson_A
animal	Fejervarya cancrivora	salinity	pre	7	no	2019	biochemical	salinity	Lai
animal	Oncorhynchus mykiss	Cd	pre	8	no	2000	biochemical	chemical exposure	McGeer
animal	Oncorhynchus mykiss	Cu	pre	8	no	2000	biochemical	chemical exposure	McGeer
animal	Oncorhynchus mykiss	Zn	pre	8	no	2000	biochemical	chemical exposure	McGeer
animal	Oreochromis mossambicus	salinity	pre	7	no	2004	biochemical	salinity	Lin
animal	Oreochromis niloticus	salinity	pre	4	no	2000	biochemical	salinity	Fontainhas-Fernandes
animal	Salvelinus fontinalis	aluminium	pre	8	no	1991	biochemical	chemical exposure	McDonald
animal	Tetraodon nigroviridis	salinity	pre	7	no	2016	biochemical	salinity	Lin
animal	Paralichthys lethostigma	salinity	pre&post	4	no	2008	biochemical	salinity	Tipsmark_A
animal	Paralichthys lethostigma	salinity	pre&post	4	no	2008	biochemical	salinity	Tipsmark_A
animal	Cerastoderma edule	food quantity	none	2	no	2018	bioenergetic	nutrition	Arambalza
plant	Phalaenopsis amabilis	H2O2 + temperature	pre	12	no	2021	bioenergetic	interaction	Chen
plant	Cucumis sativus	temperature	pre	5	no	2002	bioenergetic	temperature	Erez
animal	Enchytraeus albidus	salinity	pre	10	no	1996	biochemical	salinity	Generlich
animal	Heterochaeta costata	salinity	pre	10	no	1996	biochemical	salinity	Generlich
plant	Cucumis sativus	temperature	pre	5	no	2002	thermal tolerance	temperature	Erez
animal	Scatophagus argus	salinity	pre	6	no	2011	morphological	salinity	Ghazilou
animal	Scatophagus argus	salinity	pre	6	no	2011	morphological	salinity	Ghazilou
animal	Scatophagus argus	salinity	pre	6	no	2011	morphological	salinity	Ghazilou
animal	Homo sapiens	temperature + excercise	pre	11	no	2020	bioenergetic	interaction	Chong
animal	Zoarces viviparus	temperature	pre	12	no	2003	biochemical	temperature	Lucassen
animal	Carlia longipes	temperature	pre	9	yes	2016	thermal tolerance	temperature	Pintor
animal	Zoarces viviparus	temperature	pre	12	no	2003	biochemical	temperature	Lucassen
animal	Abudefduf saxatilis	temperature	pre	2	no	2017	thermal tolerance	temperature	Madeira_B
animal	Cryptopygus sp.	temperature	pre	8	no	2021	thermal tolerance	temperature	Kuyucu
animal	Cyrtobagous salviniae	temperature	pre	8	no	2012	thermal tolerance	temperature	Allen
animal	Desmognathus fuscus	temperature	pre	6	no	1982	thermal tolerance	temperature	Layne
animal	Mucrosomia caeca	temperature	pre	8	no	2021	thermal tolerance	temperature	Kuyucu
animal	Orchesella cincta	temperature	pre	5	no	2017	thermal tolerance	temperature	Alemu
animal	Scartella cristata	temperature	pre	2	no	2017	thermal tolerance	temperature	Madeira_B
animal	Tenebrio molitor	temperature	pre	9	no	2012	thermal tolerance	temperature	Allen
animal	Cryptopygus sp.	temperature	pre	8	no	2021	thermal tolerance	temperature	Kuyucu
animal	Cyrtobagous salviniae	temperature	pre	8	no	2012	thermal tolerance	temperature	Allen
animal	Desmognathus fuscus	temperature	pre	6	no	1982	thermal tolerance	temperature	Layne
animal	Desmognathus monticola	temperature	pre	6	yes	1987	thermal tolerance	temperature	Layne
animal	Desmognathus ochrophaeus	temperature	pre	6	yes	1987	thermal tolerance	temperature	Layne
animal	Desmognathus quadramaculatus	temperature	pre	6	yes	1987	thermal tolerance	temperature	Layne
animal	Mucrosomia caeca	temperature	pre	8	no	2021	thermal tolerance	temperature	Kuyucu
animal	Orchesella cincta	temperature	pre	5	no	2017	thermal tolerance	temperature	Alemu
animal	Plethodon jordani	temperature	pre	6	yes	1987	thermal tolerance	temperature	Layne
animal	Tenebrio molitor	temperature	pre	9	no	2012	thermal tolerance	temperature	Allen
plant	Fagus sylvatica	vapour pressure	none	5	no	1997	bioenergetic	water availability	Hoad
plant	Fagus sylvatica	vapour pressure	none	5	no	1997	bioenergetic	water availability	Hoad
plant	Phaeodactylum tricornutum	light quality	pre&post	5	no	2014	biochemical	light	Jungandreas
animal	Ceriodaphnia cornuta	predator kairomone	pre	9	no	2021	morphological	predation	Gu
animal	Cerastoderma edule	food quality	pre	4	no	2018	morphological	nutrition	Arambalza
animal	Cerastoderma edule	food quantity	pre	3	no	2018	morphological	nutrition	Arambalza
plant	Hygrophila difformis	terrestrial vs submerged	pre	5	no	2019	morphological	water availability	Horiguchi
animal	Homo sapiens	temperature + excercise	pre	11	no	2020	behaviour	interaction	Chong
plant	Pyrus ussuriensis	temperature	pre	4	no	2019	biochemical	temperature	Yang
plant	Arabidopsis thaliana	temperature	pre	3	no	2013	biochemical	temperature	Distelbarth
plant	Poncirus trifoliata	temperature	pre	5	no	2012	biochemical	temperature	Peng
plant	Hordeum vulgare	light intensity	pre&post	4	no	1992	bioenergetic	light	Burkey
plant	Poncirus trifoliata	temperature	pre	3	no	2015	gene expression	temperature	Wang
plant	Pyrus ussuriensis	temperature	pre	3	no	2018	gene expression	temperature	Yang
animal	Oncorhynchus mykiss	temperature	pre	3	no	1996	biochemical	temperature	Bowden
plant	Cucumis sativus	temperature	pre	6	no	2002	biochemical	temperature	Erez
animal	Balanus glandula	water flow	none	5	no	2003	morphological	physical environment	Marchinko
animal	Oncorhynchus mykiss	aluminium	pre	17	no	1999	bioenergetic	chemical exposure	Allin
animal	Scatophagus argus	salinity	pre	6	no	2011	biochemical	salinity	Ghazilou
plant	Vicia faba	UV radiation	pre	5	no	2001	bioenergetic	light	Bilger
plant	Arabidopsis thaliana	temperature	pre	3	no	2013	bioenergetic	temperature	Distelbarth
animal	Mytilus edulis	temperature	pre	4	no	2001	bioenergetic	temperature	Richoux
plant	Opuntia ficus-indica	temperature	pre	8	no	1993	thermal tolerance	temperature	Loik
plant	Opuntia fragilis	temperature	pre	8	no	1993	thermal tolerance	temperature	Loik
plant	Triticum aestivum	temperature	pre	5	no	2004	thermal tolerance	temperature	Kobayashi
animal	Gasterosteus aculeatus	temperature	pre	4	no	2011	biochemical	temperature	Kammer
plant	Capsicum annuum	temperature	pre	4	no	2012	biochemical	temperature	Airaki
plant	Microcystis firma	salinity	pre	24	no	1992	biochemical	salinity	Erdmann
animal	Gasterosteus aculeatus	diet	none	3	no	1996	morphological	nutrition	Day
animal	Callinectes sapidus	salinity	pre	6	no	2006	gene expression	salinity	Lovett
animal	Cyprinus carpio	temperature	pre	9	no	2000	gene expression	temperature	Kobiyama
animal	Fundulus heteroclitus	temperature	pre	4	no	2017	gene expression	temperature	Healy
animal	Gasterosteus aculeatus	temperature	pre	4	no	2011	gene expression	temperature	Kammer
animal	Harpagifer antarcticus	temperature	none	6	no	2008	gene expression	temperature	Clark
animal	Macrobrachium acanthurus	salinity	pre	7	no	2017	gene expression	salinity	Faleiros
animal	Oncorhynchus mykiss	copper	pre	4	no	1999	gene expression	chemical exposure	Dethloff
animal	Oryzias latipes	salinity	pre	8	no	2016	gene expression	salinity	Chang
animal	Palaemon northropi	salinity	pre	7	no	2017	gene expression	salinity	Faleiros
animal	Sepia officinalis	pCO2	pre	3	no	2011	gene expression	CO2	Hu
animal	Sparus aurata	salinity	pre	6	no	2014	gene expression	salinity	Martos-Sitcha
animal	Trachidermus fasciatus	salinity	pre	4	no	2018	gene expression	salinity	Ma
animal	Trachidermus fasciatus	salinity	pre	4	no	2020	gene expression	salinity	Ma
animal	Zoarces viviparus	temperature	pre	12	no	2003	gene expression	temperature	Lucassen
plant	Alternanthera philoxeroides	water availability	pre	5	no	2017	gene expression	water availability	Li
plant	Arabidopsis thaliana	temperature	pre	8	no	1993	gene expression	temperature	Horvath
plant	Arabidopsis thaliana	temperature	pre	8	no	2010	gene expression	temperature	Lee
plant	Cucumis sativus	temperature	pre	5	no	2016	gene expression	temperature	Dong
plant	Eucalyptus gunnii	temperature	pre	6	no	2006	gene expression	temperature	El Kayal
plant	Pisum sativum	temperature	pre	4	no	2013	gene expression	temperature	Legrand
plant	Triticum aestivum	temperature	pre	5	no	2007	gene expression	temperature	Monroy
plant	Zea mays	UV-B radiation	none	3	no	2004	gene expression	light	Casati
animal	Carcinus maenas	salinity	pre	6	no	2011	gene expression	salinity	Towle
animal	Rudiapes philippinarum	hypoxia	pre	4	no	2020	gene expression	O2	Nie
bacteria	Vibrio parahaemolyticus	temperature	pre	3	no	2009	gene expression	temperature	Yang
plant	barley	temperature	pre	6	na	2013	gene expression	temperature	Oliver
plant	Nicotiana tabacum	light intensity	pre	8	no	2020	gene expression	light	Schuster
plant	potatoes	temperature	pre	6	no	2018	gene expression	temperature	Trapero-Mozos
plant	Ulva fasciata	salinity	pre	6	no	2011	gene expression	salinity	Sung
plant	Zea mays	hypoxia	pre	6	no	2003	gene expression	O2	Silva-Cardenas
animal	Aphanius dispar	salinity	pre	6	no	2021	gene expression	salinity	Bonzi
animal	Oncorhynchus mykiss	confinement	pre	6	no	2008	gene expression	population density	Cairns
plant	Arabidopsis thaliana	temperature	pre	18	no	2019	gene expression	temperature	Calixto
animal	Salvelinus fontinalis	aluminium	pre	8	no	1991	biochemical	chemical exposure	McDonald
animal	Sparis auratus	salinity	pre	4	no	2005	biochemical	salinity	Sangiao-Alvarellos
animal	Sparis auratus	salinity	pre	4	no	2005	biochemical	salinity	Sangiao-Alvarellos
animal	Chelon labrosus	salinity	pre	4	no	2013	biochemical	salinity	Imen
animal	Eleginops maclovinus	salinity	pre	4	no	2014	biochemical	salinity	Vargas-Chacoff
animal	Sparis auratus	salinity	pre	4	no	2005	biochemical	salinity	Sangiao-Alvarellos
animal	Chelon labrosus	salinity	pre	4	no	2013	biochemical	salinity	Imen
animal	Chelon labrosus	salinity	pre	4	no	2013	biochemical	salinity	Imen
animal	rainbow trout	pH & aluminium concentration	pre	7	no	1994	morphological	interaction	Wilson_B
animal	Anguilla marmorata	salinity	pre	9	no	2021	gene expression	salinity	Cao
animal	Anguilla marmorata	salinity	pre	9	no	2021	gene expression	salinity	Cao
animal	Morone saxatilis	salinity	pre	4	no	2004	biochemical	salinity	Tipsmark
animal	Carassius auratus	salinity	pre	7	no	2009	biochemical	salinity	Chasiotis
animal	Fejervarya cancrivora	salinity	pre	7	no	2019	biochemical	salinity	Lai
animal	Anguilla marmorata	salinity	pre	9	no	2021	biochemical	salinity	Cao
animal	Anguilla marmorata	salinity	pre	9	no	2021	biochemical	salinity	Cao
animal	Scatophagus argus	salinity	pre	6	no	2011	morphological	salinity	Ghazilou
plant	Microcystis firma	salinity	pre	27	no	1992	biochemical	salinity	Erdmann
plant	Synechocystis sp.	salinity	pre	23	no	1992	biochemical	salinity	Erdmann
plant	Chlamydomonas reinhardtii	H2O2	pre	5	no	2015	biochemical	chemical exposure	Blaby
plant	potatoes	temperature	pre	5	no	2018	biochemical	temperature	Trapero-Mozos
plant	Oryza sativa	silver nanonparticle size X salinity	pre	4	no	2016	biochemical	interaction	Thuesombat
plant	Phalaenopsis amabilis	H2O2 + temperature	pre	12	no	2021	biochemical	interaction	Chen
plant	Oryza sativa	silver nanonparticle size X salinity	pre	4	no	2016	biochemical	interaction	Thuesombat
animal	Gasterosteus aculeatus	temperature	pre	4	no	2011	biochemical	temperature	Kammer
plant	Microcystis firma	salinity	pre	27	no	1992	biochemical	salinity	Erdmann
animal	Fundulus heteroclitus	hypoxia	pre	5	no	1980	biochemical	O2	Greaney
plant	Arabidopsis thaliana	temperature	pre	3	no	2013	biochemical	temperature	Distelbarth
plant	Capsicum annuum	temperature	pre	4	no	2012	biochemical	temperature	Airaki
plant	Gracilaria coronopifolia	light intensity	pre	6	no	2020	life history	light	Hamel
plant	Gracilaria salicornia	light intensity	pre	8	no	2020	life history	light	Hamel
plant	Phaeodactylum tricornutum	light quality	pre&post	5	no	2014	life history	light	Jungandreas
animal	rainbow trout	pH & aluminium concentration	pre	3	no	1996	life history	interaction	Wilson
bacteria	Staphylococcus aureus genotypes	antiobiotic concentration	pre	14	yes	2021	life history	chemical exposure	Yang
animal	Daphnia magna	hyperoxia	pre	8	no	2011	biochemical	O2	Becker
animal	Daphnia magna	hypoxia	pre	10	no	2011	biochemical	O2	Becker
animal	Daphnia magna	temperature	pre	9	no	2011	biochemical	temperature	Becker
plant	Capsicum annuum	temperature	pre	4	no	2012	biochemical	temperature	Airaki
animal	Daphnia magna	hyperoxia	pre	8	no	2011	biochemical	O2	Becker
animal	Daphnia magna	hypoxia	pre	10	no	2011	biochemical	O2	Becker
animal	Daphnia magna	temperature	pre	9	no	2011	biochemical	temperature	Becker
animal	Daphnia magna	hyperoxia	pre	8	no	2011	biochemical	O2	Becker
animal	Daphnia magna	hypoxia	pre	10	no	2011	biochemical	O2	Becker
animal	Daphnia magna	temperature	pre	9	no	2011	biochemical	temperature	Becker
animal	Salmo salar	salinity	pre	8	no	2011	biochemical	salinity	Bystriansky
animal	Salmo salar	salinity	pre	8	no	2011	biochemical	salinity	Bystriansky
plant	Arabidopsis thaliana	temperature	pre	3	no	2013	biochemical	temperature	Distelbarth
plant	Capsicum annuum	temperature	pre	4	no	2012	biochemical	temperature	Airaki
plant	Phalaenopsis amabilis	H2O2 + temperature	pre	12	no	2021	biochemical	interaction	Chen
plant	Sinapis alba	temperature	pre	6	no	1998	biochemical	temperature	Dat
plant	Poncirus trifoliata	temperature	pre	3	no	2012	biochemical	temperature	Peng
plant	Ulva fasciata	salinity	pre	6	no	2011	biochemical	salinity	Sung
plant	Pyrus ussuriensis	temperature	pre	5	no	2020	biochemical	temperature	Yang
animal	Nematostella vectensis	water flow	pre	10	no	2018	morphological	physical environment	Campbell
animal	Nematostella vectensis	water flow	pre	10	no	2018	morphological	physical environment	Campbell
animal	Nematostella vectensis	water flow	pre	10	no	2018	morphological	physical environment	Campbell
animal	Daphnia magna	temperature	pre	10	no	2011	biochemical	temperature	Becker
animal	Daphnia magna	temperature	pre	10	no	2011	gene expression	temperature	Becker
animal	Gasterosteus aculeatus	diet	none	3	no	1996	morphological	nutrition	Day
animal	Homo sapiens	temperature + excercise	pre	11	no	2020	bioenergetic	interaction	Chong
animal	Onchorhynchus mykiss	temperature	pre	8	no	2016	bioenergetic	temperature	Ekstrom
animal	ceratitis capitata	temperature	pre	7	no	2011	thermal tolerance	temperature	Weldon
animal	ceratitis rosa	temperature	pre	7	no	2011	thermal tolerance	temperature	Weldon
animal	Drosophila melanogaster	temperature	pre	7	no	2001	biochemical	temperature	Lerman
animal	Amphiprion ocellaris	temperature	pre	5	no	2017	biochemical	temperature	Madeira_A
animal	Chanos chanos	salinity	pre	4	no	2020	biochemical	salinity	Umam
animal	Oncorhynchus mykiss	temperature	pre	4	no	1999	biochemical	temperature	Samples
animal	Chelon labrosus	salinity	pre	4	no	2013	biochemical	salinity	Imen
animal	Fundulus heteroclitus	hypoxia	pre	5	no	1980	biochemical	O2	Greaney
animal	Oncorhynchus mykiss	copper	pre	4	no	1999	biochemical	chemical exposure	Dethloff
animal	Salvelinus fontinalis	aluminium	pre	8	no	1991	biochemical	chemical exposure	McDonald
animal	Chelon labrosus	salinity	pre	4	no	2013	biochemical	salinity	Imen
animal	Oncorhynchus mykiss	copper	pre	4	no	1999	biochemical	chemical exposure	Dethloff
animal	Macrobrachium acanthurus	salinity	pre	13	no	2018	biochemical	salinity	Freire
animal	Ocypode quadrata	salinity	pre	6	no	1999	biochemical	salinity	Santos
animal	Carcinus maenas	salinity	pre	8	no	2002	biochemical	salinity	Henry
animal	Macrobrachium acanthurus	salinity	pre	13	no	2018	biochemical	salinity	Freire
animal	Macrobrachium acanthurus	salinity	pre	7	no	2017	biochemical	salinity	Faleiros
animal	Carcinus maenas	salinity	pre	8	no	2002	biochemical	salinity	Henry
animal	Ocypode quadrata	salinity	pre	5	no	1999	biochemical	salinity	Santos
animal	Macrobrachium acanthurus	salinity	pre	13	no	2018	biochemical	salinity	Freire
animal	Ocypode quadrata	salinity	pre	7	no	1999	biochemical	salinity	Santos
animal	Carcinus maenas	salinity	pre	8	no	2002	biochemical	salinity	Henry
animal	Macrobrachium acanthurus	salinity	pre	13	no	2018	biochemical	salinity	Freire
animal	Ocypode quadrata	salinity	pre	4	no	1999	biochemical	salinity	Santos
animal	Callinectes sapidus	salinity	pre	10	no	2001	biochemical	salinity	Henry
animal	Carcinus maenas	salinity	pre	8	no	2002	biochemical	salinity	Henry
animal	Macrobrachium acanthurus	salinity	pre	13	no	2018	biochemical	salinity	Freire
animal	Macrobrachium acanthurus	salinity	pre	7	no	2017	biochemical	salinity	Faleiros
animal	Palaemon northropi	salinity	pre	7	no	2017	biochemical	salinity	Faleiros
animal	Ocypode quadrata	salinity	pre	3	no	1999	biochemical	salinity	Santos
animal	Callinectes sapidus	salinity	pre	10	no	2001	biochemical	salinity	Henry
animal	Oncorhynchus mykiss	copper	pre	4	no	1999	biochemical	chemical exposure	Dethloff
animal	Macrobrachium acanthurus	salinity	pre	5	no	2018	biochemical	salinity	Freire
plant	Oryza sativa	silver nanonparticle size X salinity	pre	4	no	2016	biochemical	interaction	Thuesombat
plant	Alternanthera philoxeroides	water availability	pre	6	no	2017	morphological	water availability	Li
plant	Alternanthera philoxeroides	water availability	pre	6	no	2017	morphological	water availability	Li
animal	Chelon labrosus	salinity	pre	4	no	2013	biochemical	salinity	Imen
animal	Chelon labrosus	salinity	pre	4	no	2013	biochemical	salinity	Imen
animal	Chelon labrosus	salinity	pre	4	no	2013	biochemical	salinity	Imen
plant	Phaeodactylum tricornutum	light quality	pre&post	9	no	2014	biochemical	light	Jungandreas
animal	Bufo woodhousii woodhousii	temperature	pre&post	8	yes	1990	behaviour	temperature	Londos
animal	Bufo woodhousii woodhousii	temperature	pre&post	8	yes	1990	behaviour	temperature	Londos
animal	Chelon labrosus	salinity	pre	4	no	2013	biochemical	salinity	Imen
animal	Chelon labrosus	salinity	pre	4	no	2013	biochemical	salinity	Imen
animal	Chelon labrosus	salinity	pre	4	no	2013	biochemical	salinity	Imen
animal	Salvelinus fontinalis	aluminium	pre	8	no	1991	biochemical	chemical exposure	McDonald
animal	Oreochromis mossambicus	salinity	pre	7	no	2008	biochemical	salinity	Tseng
animal	Scatophagus argus	salinity	pre	6	no	2011	biochemical	salinity	Ghazilou
animal	Fundulus heteroclitus	hypoxia	pre	5	no	1980	biochemical	O2	Greaney
plant	Phalaenopsis amabilis	H2O2 + temperature	pre	12	no	2021	bioenergetic	interaction	Chen
plant	Hygrophila difformis	terrestrial vs submerged	pre	5	no	2019	morphological	water availability	Horiguchi
plant	Gracilaria coronopifolia	light intensity	pre	7	no	2020	bioenergetic	light	Hamel
plant	Chlamydomonas reinhardtii	salinity	pre	3	no	2020	biochemical	salinity	Colina
animal	Argopecten purpuratus	salinity	none	3	no	2006	biochemical	salinity	Navarro
animal	Argopecten purpuratus	salinity	none	3	no	2006	biochemical	salinity	Navarro
animal	Drosophila melanogaster	temperature	pre	4	no	2016	biochemical	temperature	Colinet
animal	Sparis auratus	salinity	pre	4	no	2005	biochemical	salinity	Sangiao-Alvarellos
animal	Sparis auratus	salinity	pre	4	no	2005	biochemical	salinity	Sangiao-Alvarellos
animal	Paralichthys lethostigma	salinity	pre&post	4	no	2008	biochemical	salinity	Tipsmark_A
animal	Eleginops maclovinus	salinity	pre	4	no	2014	biochemical	salinity	Vargas-Chacoff
animal	Sparis auratus	salinity	pre	4	no	2005	biochemical	salinity	Sangiao-Alvarellos
animal	Fundulus heteroclitus	hypoxia	pre	5	no	1980	biochemical	O2	Greaney
plant	Arabidopsis thaliana	temperature	pre	3	no	2013	biochemical	temperature	Distelbarth
animal	rainbow trout	pH & aluminium concentration	pre	7	no	1994	bioenergetic	interaction	Wilson_B
animal	Myoxocephalus scorpius	temperature x SDA	pre	3	yes	2014	bioenergetic	interaction	Sandblom
animal	Myoxocephalus scorpius	temperature	pre	3	yes	2014	bioenergetic	temperature	Sandblom
plant	Phalaenopsis amabilis	H2O2 + temperature	pre	12	no	2021	biochemical	interaction	Chen
plant	Capsicum annuum	temperature	pre	4	no	2012	biochemical	temperature	Airaki
animal	Fundulus heteroclitus	hypoxia	pre	5	no	1980	biochemical	O2	Greaney
plant	Capsicum annuum	temperature	pre	4	no	2012	biochemical	temperature	Airaki
animal	Oncorhynchus mykiss	temperature	pre	4	no	1996	biochemical	temperature	Bowden
animal	Sterechinus neumayeri	pH	pre	8	no	2015	bioenergetic	pH	Suckling
animal	Tigriopus californicus	temperature	pre	4	no	2019	bioenergetic	temperature	Scheffler
plant	Arabidopsis thaliana	HCO3?	pre	5	no	2016	biochemical	chemical exposure	Misra
plant	Chlamydomonas reinhardtii	salinity	pre	3	no	2020	biochemical	salinity	Colina
plant	Phaeodactylum tricornutum	light quality	pre&post	5	no	2014	biochemical	light	Jungandreas
plant	vitis rupestris	temperature	pre	4	no	2017	biochemical	temperature	Wang
plant	Zea mays	temperature	pre	3	no	2011	gene expression	temperature	Yang
animal	Limnodynastes peronii	temperature	pre	9	no	2004	biochemical	temperature	Rogers
animal	Carassius auratus	salinity	pre	7	no	2009	biochemical	salinity	Chasiotis
animal	Sparus sarba	salinity	pre	7	no	1999	biochemical	salinity	Kelly
animal	Dicentrarchus labrax	salinity	pre	4	no	1998	biochemical	salinity	Jensen
animal	Macrobrachium acanthurus	salinity	pre	13	no	2018	biochemical	salinity	Freire
animal	Oreochromis mossambicus	salinity	pre&post	3	no	2008	biochemical	salinity	Tipsmark_B
animal	Paralichthys lethostigma	salinity	pre&post	4	no	2008	biochemical	salinity	Tipsmark_A
animal	Salmo trutta	salinity	pre	7	no	2000	biochemical	salinity	Seidelin
animal	Fejervarya cancrivora	salinity	pre	7	no	2019	biochemical	salinity	Lai
animal	Oncorhynchus mykiss	Cd	pre	8	no	2000	biochemical	chemical exposure	McGeer
animal	Oncorhynchus mykiss	Cu	pre	8	no	2000	biochemical	chemical exposure	McGeer
animal	Oncorhynchus mykiss	Zn	pre	8	no	2000	biochemical	chemical exposure	McGeer
animal	Oreochromis mossambicus	salinity	pre	7	no	2004	biochemical	salinity	Lin
animal	Salvelinus fontinalis	aluminium	pre	8	no	1991	biochemical	chemical exposure	McDonald
animal	Tetraodon nigroviridis	salinity	pre	7	no	2016	biochemical	salinity	Lin
animal	Callinectes sapidus	salinity	pre	6	no	2006	biochemical	salinity	Lovett
animal	Carcinus maenas	salinity	pre	9	no	2002	biochemical	salinity	Henry
animal	Dicentrarchus labrax	salinity	pre	4	no	1998	biochemical	salinity	Jensen
animal	Fundulus heteroclitus	salinity	pre	8	no	2000	biochemical	salinity	Mancera
animal	Macrobrachium acanthurus	salinity	pre	5	no	2018	biochemical	salinity	Freire
animal	Macrobrachium acanthurus	salinity	pre	7	no	2017	biochemical	salinity	Faleiros
animal	Oncorhynchus mykiss	salinity	pre	4	no	2006	biochemical	salinity	Bystriansky
animal	Oreochromis mossambicus	salinity	pre	7	no	2004	biochemical	salinity	Lin
animal	Oreochromis niloticus	salinity	pre	4	no	2000	biochemical	salinity	Fontainhas-Fernandes
animal	Palaemon northropi	salinity	pre	7	no	2017	biochemical	salinity	Faleiros
animal	Salmo salar	salinity	pre	3	no	2006	biochemical	salinity	Bystriansky
animal	Salmo salar	salinity	pre	8	no	2000	biochemical	salinity	Mancera
animal	Salmo salar	salinity	pre	8	no	2011	biochemical	salinity	Bystriansky
animal	Salvelinus alpinus	salinity	pre	4	no	2006	biochemical	salinity	Bystriansky
animal	Sepia officinalis	pCO2	pre	3	no	2011	biochemical	CO2	Hu
animal	Tetraodon nigroviridis	salinity	pre	7	no	2016	biochemical	salinity	Lin
animal	Trachidermus fasciatus	salinity	pre	4	no	2020	biochemical	salinity	Ma
animal	Oncorhynchus mykiss	salinity	pre	4	no	2006	biochemical	salinity	Bystriansky
animal	Salmo salar	salinity	pre	3	no	2006	biochemical	salinity	Bystriansky
animal	Salmo salar	salinity	pre	8	no	2011	biochemical	salinity	Bystriansky
animal	Salvelinus alpinus	salinity	pre	4	no	2006	biochemical	salinity	Bystriansky
animal	Fundulus heteoclitus	salinity change	pre	3	no	2003	biochemical	salinity	Wood
animal	rainbow trout	pH & aluminium concentration	pre	6	no	1994	biochemical	interaction	Wilson_A
animal	Salmo trutta	salinity	pre	7	no	2000	biochemical	salinity	Seidelin
animal	Chanos chanos	salinity x CO2	pre	5	no	2009	biochemical	interaction	Tang
animal	Oreochromis mossambicus	salinity	pre&post	3	no	2008	biochemical	salinity	Tipsmark_B
animal	Paralichthys lethostigma	salinity	pre&post	4	no	2008	biochemical	salinity	Tipsmark_A
animal	Salmo trutta	salinity	pre	7	no	2000	biochemical	salinity	Seidelin
animal	Gasterosteus aculeatus	salinity	pre	6	no	1999	biochemical	salinity	Schaarschmidt
animal	Paralichthys lethostigma	salinity	pre&post	4	no	2008	biochemical	salinity	Tipsmark_A
animal	Salmo trutta	salinity	pre	7	no	2000	biochemical	salinity	Seidelin
animal	Oreochromis mossambicus	salinity	pre&post	3	no	2008	biochemical	salinity	Tipsmark_B
plant	Capsicum annuum	temperature	pre	4	no	2012	biochemical	temperature	Airaki
plant	Populus balsamifera	Nitrogen	pre	4	no	2005	biochemical	nutrition	Cooke
animal	Salmo salar	salinity	pre	7	no	2018	biochemical	salinity	Brown
animal	Fundulus heteroclitus	salinity	pre	5	no	2010	biochemical	salinity	Flemmer
animal	Fundulus heteroclitus	salinity	pre	5	no	2010	biochemical	salinity	Flemmer
plant	Capsicum annuum	temperature	pre	4	no	2012	biochemical	temperature	Airaki
plant	Phaeodactylum tricornutum	light quality	pre&post	5	no	2014	bioenergetic	light	Jungandreas
plant	Populus balsamifera	Nitrogen	pre	4	no	2005	morphological	nutrition	Cooke
plant	Populus balsamifera	Nitrogen	pre	4	no	2005	morphological	nutrition	Cooke
plant	Populus balsamifera	Nitrogen	pre	4	no	2005	morphological	nutrition	Cooke
animal	Chlorella kessleri	dissolved inorganic C	pre	6	no	2000	bioenergetic	nutrition	Bozzo
plant	Chlamydomonas reinhardtii	H2O2	pre	5	no	2015	bioenergetic	chemical exposure	Blaby
plant	Hygrophila difformis	terrestrial vs submerged	pre	5	no	2019	bioenergetic	water availability	Horiguchi
plant	Oryza sativa	hypoxia	none	3	no	2020	gene expression	O2	Cao
animal	Carassius auratus	salinity	pre	6	no	2009	gene expression	salinity	Chasiotis
animal	Cerastoderma edule	food quantity	none	2	no	2018	bioenergetic	nutrition	Arambalza
animal	Callinectes sapidus	salinity	pre	10	no	2001	biochemical	salinity	Henry
animal	Callinectes sapidus	salinity	pre	6	no	2006	biochemical	salinity	Lovett
animal	Fejervarya cancrivora	salinity	pre	7	no	2019	biochemical	salinity	Lai
animal	Oreochromis mossambicus	salinity	pre	7	no	2004	biochemical	salinity	Lin
animal	Tetraodon nigroviridis	salinity	pre	7	no	2016	biochemical	salinity	Lin
plant	Oryza sativa	hypoxia	none	3	no	2020	biochemical	O2	Cao
plant	Phalaenopsis amabilis	H2O2 + temperature	pre	12	no	2021	biochemical	interaction	Chen
plant	Phaeodactylum tricornutum	light quality	pre&post	5	no	2014	bioenergetic	light	Jungandreas
plant	Oryza sativa	hypoxia	none	3	no	2020	gene expression	O2	Cao
plant	Oryza sativa	hypoxia	none	3	no	2020	gene expression	O2	Cao
animal	Jehlius cirratus	population density	none	5	no	2014	morphological	population density	Lopez
plant	Microcystis firma	salinity	pre	33	no	1992	bioenergetic	salinity	Erdmann
plant	Synechocystis sp.	salinity	pre	23	no	1992	bioenergetic	salinity	Erdmann
plant	Populus balsamifera	Nitrogen	pre	4	no	2005	bioenergetic	nutrition	Cooke
plant	Isertia haenkeana	light intensity	pre	3	no	2000	bioenergetic	light	Allen
plant	Psychotria limonensis	light intensity	pre	3	no	2000	bioenergetic	light	Allen
plant	Psychotria marginata	light intensity	pre	3	no	2000	bioenergetic	light	Allen
plant	Psychotria micrantha	light intensity	pre	3	no	2000	bioenergetic	light	Allen
plant	Phaeodactylum tricornutum	CO2	pre	14	no	2001	bioenergetic	CO2	Matsuda
animal	Daphnia magna	predator kairomone	pre&post	15	no	1997	behaviour	predation	De Meester
animal	Oncorhynchus mykiss	confinement	pre	11	no	2008	biochemical	population density	Cairns
animal	Cynoglossus semilaevis	salinity	pre	11	no	2015	biochemical	salinity	Wang
animal	Anguilla marmorata	salinity	pre	9	no	2021	biochemical	salinity	Cao
animal	Salmo salar	salinity	pre	7	no	2018	biochemical	salinity	Brown
animal	Salmo salar	salinity	pre	8	no	2011	biochemical	salinity	Bystriansky
animal	Fundulus heteoclitus	salinity	pre	6	no	2012	biochemical	salinity	Whitehead
animal	Salmo salar	salinity	pre	7	no	2018	biochemical	salinity	Brown
animal	Dicentrarchus labrax	salinity	pre	4	no	1998	biochemical	salinity	Jensen
animal	Squalus suckleyi	salinity	pre	10	no	2014	biochemical	salinity	Guffey
animal	Squalus suckleyi	salinity	pre	10	no	2014	biochemical	salinity	Guffey
animal	Oncorhynchus mykiss	copper	pre	4	no	1999	biochemical	chemical exposure	Dethloff
animal	Anguilla marmorata	salinity	pre	9	no	2021	biochemical	salinity	Cao
animal	Oncorhynchus mykiss	confinement	pre	11	no	2008	biochemical	population density	Cairns
animal	Oreochromis niloticus	salinity	pre	4	no	2000	biochemical	salinity	Fontainhas-Fernandes
animal	Salmo salar	salinity	pre	7	no	2018	biochemical	salinity	Brown
animal	Cynoglossus semilaevis	salinity	pre	10	no	2015	biochemical	salinity	Wang
animal	Eleginops maclovinus	salinity	pre	4	no	2014	biochemical	salinity	Vargas-Chacoff
animal	Sparis auratus	salinity	pre	4	no	2005	biochemical	salinity	Sangiao-Alvarellos
animal	Oncorhynchus mykiss	copper	pre	4	no	1999	biochemical	chemical exposure	Dethloff
animal	Oncorhynchus mykiss	confinement	pre	11	no	2008	biochemical	population density	Cairns
animal	Salmo salar	salinity	pre	7	no	2018	biochemical	salinity	Brown
animal	Eleginops maclovinus	salinity	pre	4	no	2014	biochemical	salinity	Vargas-Chacoff
animal	Sparis auratus	salinity	pre	4	no	2005	biochemical	salinity	Sangiao-Alvarellos
animal	Paralichthys lethostigma	salinity	pre&post	4	no	2008	biochemical	salinity	Tipsmark_A
animal	Oncorhynchus mykiss	confinement	pre	11	no	2008	biochemical	population density	Cairns
animal	Eleginops maclovinus	salinity	pre	4	no	2014	biochemical	salinity	Vargas-Chacoff
animal	Sparis auratus	salinity	pre	4	no	2005	biochemical	salinity	Sangiao-Alvarellos
animal	Dicentrarchus labrax	salinity	pre	4	no	1998	biochemical	salinity	Jensen
animal	Squalus suckleyi	salinity	pre	10	no	2014	biochemical	salinity	Guffey
animal	Homo sapiens	temperature	pre	4	no	2013	biochemical	temperature	Hodge
animal	Chelon labrosus	salinity	pre	4	no	2013	biochemical	salinity	Imen
animal	Dicentrarchus labrax	salinity	pre	4	no	1998	biochemical	salinity	Jensen
animal	Oncorhynchus mykiss	salinity	pre	5	no	2006	biochemical	salinity	Bystriansky
animal	Oreochromis niloticus	salinity	pre	4	no	2000	biochemical	salinity	Fontainhas-Fernandes
animal	Salmo salar	salinity	pre	4	no	2006	biochemical	salinity	Bystriansky
animal	Salmo salar	salinity	pre	7	no	2018	biochemical	salinity	Brown
animal	Salmo salar	salinity	pre	8	no	2011	biochemical	salinity	Bystriansky
animal	Salvelinus alpinus	salinity	pre	5	no	2006	biochemical	salinity	Bystriansky
animal	Squalus suckleyi	salinity	pre	10	no	2014	biochemical	salinity	Guffey
animal	Cynoglossus semilaevis	salinity	pre	9	no	2015	biochemical	salinity	Wang
animal	Eleginops maclovinus	salinity	pre	4	no	2014	biochemical	salinity	Vargas-Chacoff
animal	Fundulus heteoclitus	salinity	pre	6	no	2012	biochemical	salinity	Whitehead
animal	Gasterosteus aculeatus	salinity	pre	6	no	1999	biochemical	salinity	Schaarschmidt
animal	Lutjanus griseus	salinity	pre	5	no	2011	biochemical	salinity	Serrano
animal	Oreochromis mossambicus	salinity	pre&post	3	no	2008	biochemical	salinity	Tipsmark_B
animal	Paralichthys lethostigma	salinity	pre&post	4	no	2008	biochemical	salinity	Tipsmark_A
animal	Salmo trutta	salinity	pre	7	no	2000	biochemical	salinity	Seidelin
animal	Sparis auratus	salinity	pre	4	no	2005	biochemical	salinity	Sangiao-Alvarellos
animal	rainbow trout	temperature	pre	8	no	1994	biochemical	temperature	Wallaert
animal	Anguilla marmorata	salinity	pre	9	no	2021	biochemical	salinity	Cao
animal	Squalus suckleyi	salinity	pre	10	no	2014	biochemical	salinity	Guffey
animal	Eleginops maclovinus	salinity	pre	4	no	2014	biochemical	salinity	Vargas-Chacoff
animal	Sparis auratus	salinity	pre	4	no	2005	biochemical	salinity	Sangiao-Alvarellos
animal	Salmo salar	salinity	pre	8	no	2011	biochemical	salinity	Bystriansky
animal	Fundulus heteoclitus	salinity	pre	6	no	2012	biochemical	salinity	Whitehead
animal	Salmo salar	salinity	pre	7	no	2018	biochemical	salinity	Brown
animal	Salmo salar	salinity	pre	7	no	2018	biochemical	salinity	Brown
animal	Sparis auratus	salinity	pre	4	no	2005	biochemical	salinity	Sangiao-Alvarellos
animal	Squalus suckleyi	salinity	pre	10	no	2014	biochemical	salinity	Guffey
plant	Hordeum vulgare	light intensity	pre&post	4	no	1992	biochemical	light	Burkey
plant	Microcystis firma	salinity	pre	30	no	1992	life history	salinity	Erdmann
plant	Synechocystis sp.	salinity	pre	23	no	1992	life history	salinity	Erdmann
animal	Gasterosteus aculeatus	diet	none	3	no	1996	behaviour	nutrition	Day
animal	Gasterosteus aculeatus	diet	none	3	no	1996	behaviour	nutrition	Day
animal	Gasterosteus aculeatus	diet	none	3	no	1996	behaviour	nutrition	Day
plant	Oryza sativa	hypoxia	none	3	no	2020	gene expression	O2	Cao
animal	Oreochromis mossambicus	salinity	pre	8	no	2009	bioenergetic	salinity	Kammerer
plant	Ulva fasciata	salinity	pre	6	no	2011	biochemical	salinity	Sung
animal	Argopecten purpuratus	salinity	none	3	no	2006	biochemical	salinity	Navarro
animal	Oryzias latipes	salinity	pre	8	no	2016	biochemical	salinity	Chang
animal	Oryzias latipes	salinity	pre	8	no	2016	biochemical	salinity	Chang
animal	Gasterosteus aculeatus	temperature	pre	4	no	2011	biochemical	temperature	Kammer
plant	Ulva fasciata	salinity	pre	6	no	2011	biochemical	salinity	Sung
animal	Salvelinus fontinalis	aluminium	pre	8	no	1991	biochemical	chemical exposure	McDonald
animal	Callinectes sapidus	salinity	pre	6	no	2006	biochemical	salinity	Lovett
plant	Phaeodactylum tricornutum	light quality	pre&post	6	no	2014	biochemical	light	Jungandreas
animal	Argopecten purpuratus	salinity	none	3	no	2006	biochemical	salinity	Navarro
plant	Alenrites montana	CO2	pre	2	no	1996	biochemical	CO2	He
animal	rainbow trout	pH & aluminium concentration	pre	4	no	1996	biochemical	interaction	Wilson
animal	Drosophila melanogaster	temperature	pre	4	no	2016	biochemical	temperature	Colinet
plant	Chlamydomonas reinhardtii	salinity	pre	3	no	2020	biochemical	salinity	Colina
plant	Chlamydomonas reinhardtii	temperature	pre	5	no	2011	biochemical	temperature	Muehlhaus
animal	Fundulus heteroclitus	hypoxia	pre	5	no	1980	biochemical	O2	Greaney
animal	Onchorhynchus mykiss	temperature	pre	8	no	2016	bioenergetic	temperature	Ekstrom
plant	Isertia haenkeana	light intensity	pre	3	no	2000	bioenergetic	light	Allen
plant	Psychotria limonensis	light intensity	pre	3	no	2000	bioenergetic	light	Allen
plant	Psychotria marginata	light intensity	pre	3	no	2000	bioenergetic	light	Allen
plant	Psychotria micrantha	light intensity	pre	3	no	2000	bioenergetic	light	Allen
animal	Chelon labrosus	salinity	pre	4	no	2013	biochemical	salinity	Imen
plant	Phalaenopsis amabilis	H2O2 + temperature	pre	12	no	2021	biochemical	interaction	Chen
animal	Cerastoderma edule	food quantity	none	2	no	2018	bioenergetic	nutrition	Arambalza
animal	Daphnia magna	temperature	pre&post	6	no	2021	bioenergetic	temperature	Coggins
animal	Desmognathus ochrophaeus	temperature	pre	7	no	1985	bioenergetic	temperature	Feder
animal	Fundulus heteroclitus	temperature	pre	9	no	2017	bioenergetic	temperature	Healy
animal	Heterometrus fulvipes	temperature	pre	13	no	1991	bioenergetic	temperature	Kalarani
animal	Oncorhynchus mykiss	aluminium	pre	11	no	1999	bioenergetic	chemical exposure	Allin
animal	Plethodon cinereus	temperature	pre	7	no	1985	bioenergetic	temperature	Feder
animal	Prochilodus scrofa	temperature	pre&post	9	no	1998	bioenergetic	temperature	Barrionuevo
animal	Squalus suckleyi	salinity	pre	8	no	2014	bioenergetic	salinity	Guffey
animal	Streptopelia senegalensis	temperature	none	2	no	2007	bioenergetic	temperature	McKechnie
plant	Chlamydomonas reinhardtii	H2O2	pre	5	no	2015	bioenergetic	chemical exposure	Blaby
plant	Microcystis firma	salinity	pre	31	no	1992	bioenergetic	salinity	Erdmann
animal	Pagothenia borchgrevinki	temperature	pre	7	no	2008	bioenergetic	temperature	Robinson
plant	Oryza sativa	hypoxia	pre	6	no	2020	biochemical	O2	Cao
plant	Oryza sativa	hypoxia	none	3	no	2020	biochemical	O2	Cao
plant	Oryza sativa	hypoxia	pre	6	no	2020	biochemical	O2	Cao
plant	Oryza sativa	hypoxia	none	3	no	2020	biochemical	O2	Cao
animal	Daphnia magna	hyperoxia	pre	8	no	2011	biochemical	O2	Becker
animal	Daphnia magna	hypoxia	pre	10	no	2011	biochemical	O2	Becker
animal	Daphnia magna	temperature	pre	9	no	2011	biochemical	temperature	Becker
plant	Alenrites montana	CO2	pre	2	no	1996	bioenergetic	CO2	He
animal	Cairina moschata	temperature	pre	5	no	1995	biochemical	temperature	Dumonteil
animal	Onchorhynchus mykiss	temperature	pre	8	no	2016	bioenergetic	temperature	Ekstrom
animal	Cerastoderma edule	food quantity	none	2	no	2018	bioenergetic	nutrition	Arambalza
animal	Cairina moschata	temperature	pre	5	no	1995	biochemical	temperature	Dumonteil
animal	Sparus sarba	salinity	pre	7	no	1999	biochemical	salinity	Kelly
animal	Sparus sarba	salinity	pre	7	no	1999	biochemical	salinity	Kelly
animal	Sparus sarba	salinity	pre	7	no	1999	biochemical	salinity	Kelly
animal	Sparus sarba	salinity	pre	7	no	1999	biochemical	salinity	Kelly
animal	Sparus sarba	salinity	pre	7	no	1999	biochemical	salinity	Kelly
animal	Carassius auratus	salinity	pre	7	no	2009	biochemical	salinity	Chasiotis
animal	Sparus sarba	salinity	pre	7	no	1999	biochemical	salinity	Kelly
animal	Sparus sarba	salinity	pre	7	no	1999	biochemical	salinity	Kelly
animal	Sparus sarba	salinity	pre	7	no	1999	biochemical	salinity	Kelly
animal	Sparus sarba	salinity	pre	7	no	1999	biochemical	salinity	Kelly
animal	Sparus sarba	salinity	pre	7	no	1999	biochemical	salinity	Kelly
animal	Fundulus heteroclitus	hypoxia	pre	5	no	1980	biochemical	O2	Greaney
animal	Sparus sarba	salinity	pre	7	no	1999	biochemical	salinity	Kelly
animal	Sparus sarba	salinity	pre	7	no	1999	biochemical	salinity	Kelly
animal	Sparus sarba	salinity	pre	7	no	1999	biochemical	salinity	Kelly
animal	Carassius auratus	salinity	pre	7	no	2009	biochemical	salinity	Chasiotis
animal	Morone saxatilis	salinity	pre	4	no	2004	biochemical	salinity	Tipsmark
animal	Carassius auratus	salinity	pre	7	no	2009	biochemical	salinity	Chasiotis
animal	Sparus sarba	salinity	pre	7	no	1999	biochemical	salinity	Kelly
animal	Sparus sarba	salinity	pre	7	no	1999	biochemical	salinity	Kelly
animal	Sparus sarba	salinity	pre	7	no	1999	biochemical	salinity	Kelly
animal	Sparus sarba	salinity	pre	7	no	1999	biochemical	salinity	Kelly
animal	Sparus sarba	salinity	pre	7	no	1999	biochemical	salinity	Kelly
animal	Sparus sarba	salinity	pre	7	no	1999	biochemical	salinity	Kelly
animal	Sparus sarba	salinity	pre	7	no	1999	biochemical	salinity	Kelly
animal	Sparus sarba	salinity	pre	7	no	1999	biochemical	salinity	Kelly
animal	Jehlius cirratus	population density	none	5	no	2014	morphological	population density	Lopez
animal	sculpin	background colour (white or black)	pre	60	no	2011	morphological	physical environment	Whiteley
animal	Homo sapiens	temperature + excercise	pre	11	no	2020	bioenergetic	interaction	Chong
animal	Gasterosteus aculeatus	temperature	pre	4	no	2011	biochemical	temperature	Kammer
plant	Arabidopsis thaliana	temperature	pre	3	no	2013	biochemical	temperature	Distelbarth
plant	Chlamydomonas reinhardtii	light intensity	pre	3	no	2014	biochemical	light	Stopka
animal	Myoxocephalus scorpius	temperature x SDA	pre	3	yes	2014	bioenergetic	interaction	Sandblom
animal	Myoxocephalus scorpius	temperature	pre	3	no	2014	bioenergetic	temperature	Sandblom
plant	Chlamydomonas reinhardtii	salinity	pre	3	no	2020	biochemical	salinity	Colina
plant	Populus balsamifera	Nitrogen	pre	4	no	2005	life history	nutrition	Cooke
plant	Vicia faba	humidity	pre	7	no	2003	bioenergetic	water availability	Talbott
plant	Hygrophila difformis	terrestrial vs submerged	pre	5	no	2019	morphological	water availability	Horiguchi
plant	Vicia faba	light quality	pre	9	no	2004	bioenergetic	light	Frechilla
plant	Populus balsamifera	Nitrogen	pre	4	no	2005	bioenergetic	nutrition	Cooke
plant	Alenrites montana	CO2	pre	2	no	1996	bioenergetic	CO2	He
plant	Oryza sativa	silver nanonparticle size X salinity	pre	4	no	2016	biochemical	interaction	Thuesombat
animal	Hypogastrura tullbergi	temperature	none	4	no	2006	thermal tolerance	temperature	Hawes
animal	Homo sapiens	temperature + excercise	pre	11	no	2020	bioenergetic	interaction	Chong
animal	Homo sapiens	temperature	pre	4	no	2018	biochemical	temperature	Buono
animal	rainbow trout	pH & aluminium concentration	pre	7	no	1994	behaviour	interaction	Wilson_B
animal	Daphnia magna	temperature	pre	8	no	2004	behaviour	temperature	Zeis
animal	Oncorhynchus mykiss	aluminium	pre	10	no	1999	behaviour	chemical exposure	Allin
plant	potatoes	temperature	pre	5	no	2018	thermal tolerance	temperature	Trapero-Mozos
animal	Jehlius cirratus	population density	none	5	no	2014	morphological	population density	Lopez
animal	Carcinus maenas	salinity	pre	8	no	2002	biochemical	salinity	Henry
animal	Dilocarcinus pagei	salinity	pre	5	no	2011	biochemical	salinity	Silva Firmino
plant	Chlamydomonas reinhardtii	CO2 level	pre	7	no	2010	biochemical	CO2	Renberg
plant	Chlamydomonas reinhardtii	H2O2	pre	3	no	2015	gene expression	chemical exposure	Blaby
animal	Bufo woodhousii woodhousii	temperature	pre&post	8	yes	1990	behaviour	temperature	Londos
animal	Danio rerio	3 x neurochemicals	pre	5	no	2013	bioenergetic	chemical exposure	Shakarchi
animal	Danio rerio	hypoxia	pre	5	no	2013	bioenergetic	O2	Shakarchi
animal	Enchytraeus albidus	salinity	pre	5	no	1996	biochemical	salinity	Generlich
animal	Fejervarya cancrivora	salinity	pre	7	no	2019	biochemical	salinity	Lai
