# Supplementary material for: Environmental change and the rate of phenotypic plasticity
Source: Glob Chang Biol. 2022 Jun 21;28(18):5337–45. doi: 10.1111/gcb.16291 (PMC9541213; doi:10.1111/gcb.16291)
Supplement: Supplementary file 4 — Appendix S2 [file GCB-28-5337-s003.csv]

author;year;title;journal;volume;pages;doi;wos.accession.number
M. Airaki; M. Leterrier; R. M. Mateos; R. Valderrama; M. Chaki; J. B. Barroso; L. A. Del Rio; J. M. Palma; F. J. Corpas;2012;Metabolism of reactive oxygen species and reactive nitrogen species in pepper (Capsicum annuum L.) plants under low temperature stress;Plant Cell and Environment;35;281-295;10.1111/j.1365-3040.2011.02310.x;WOS:000298795600008
T. Alemu; T. Alemneh; C. Pertoldi; A. Ambelu; S. Bahrndorff;2017;Costs and benefits of heat and cold hardening in a soil arthropod;Biological Journal of the Linnean Society;122;765-773;10.1093/biolinnean/blx092;WOS:000417323900006
J. L. Allen; S. Clusella-Trullas; S. L. Chown;2012;The effects of acclimation and rates of temperature change on critical thermal limits in Tenebrio molitor (Tenebrionidae) and Cyrtobagous salviniae (Curculionidae);Journal of Insect Physiology;58;669-678;10.1016/j.jinsphys.2012.01.016;WOS:000303619500009
M. T. Allen; R. W. Pearcy;2000;Stomatal behavior and photosynthetic performance under dynamic light regimes in a seasonally dry tropical rain forest;Oecologia;122;470-478;10.1007/s004420050968;WOS:000086455000004
C. J. Allin; R. W. Wilson;1999;Behavioural and metabolic effects of chronic exposure to sublethal aluminum in acidic soft water in juvenile rainbow trout (Oncorhynchus mykiss);Canadian Journal of Fisheries and Aquatic Sciences;56;670-678;10.1139/cjfas-56-4-670;WOS:000081027900013
D. L. Andrews; B. G. Cobb; J. R. Johnson; M. C. Drew;1993;HYPOXIC AND ANOXIC INDUCTION OF ALCOHOL-DEHYDROGENASE IN ROOTS AND SHOOTS OF SEEDLINGS OF ZEA-MAYS - ADH TRANSCRIPTS AND ENZYME-ACTIVITY;Plant Physiology;101;407-414;10.1104/pp.101.2.407;WOS:A1993KM09400010
U. Arambalza; I. Ibarrola; E. Navarro; I. Urrutxurtu; M. B. Urrutia;2018;How to handle 'poor' foodstuffs: Acclimation of the common cockle (Cerastoderma edule) to detrital diets;Journal of Sea Research;134;16-25;10.1016/j.seares.2018.01.001;WOS:000428491700003
M. A. Asghar; Z. Mednyanszky; L. Simon-Sarkadi; G. Kocsy;2021;Different induction of biogenic amine accumulation during cold acclimation in Triticeae genotypes with varying freezing tolerance;Brazilian Journal of Botany;44;nov.15;10.1007/s40415-020-00690-9;WOS:000610465500002
W. R. Barrionuevo; M. N. Fernandes;1998;Time-course of respiratory metabolic adjustments of a South American fish	Prochilodus scrofa	exposed to low and high temperatures;Journal of Applied Ichthyology-Zeitschrift Fur Angewandte Ichthyologie;14;37-41;10.1111/j.1439-0426.1998.tb00611.x;WOS:000074887600006
D. Becker; B. F. Brinkmann; B. Zeis; R. J. Paul;2011;Acute changes in temperature or oxygen availability induce ROS fluctuations in Daphnia magna linked with fluctuations of reduced and oxidized glutathione	catalase activity and gene (haemoglobin) expression;Biology of the Cell;103;351-363;10.1042/bc20100145;WOS:000293933600001
L. P. R. Bidel; G. Chomicki; F. Bonini; L. Mondolot; J. Soule; M. Coumans; P. La Fisca; Y. Baissac; V. Petit; A. Loiseau; Z. G. Cerovic; K. S. Gould; C. Jay-Allemand;2015;Dynamics of flavonol accumulation in leaf tissues under different UV-B regimes in Centella asiatica (Apiaceae);Planta;242;545-559;10.1007/s00425-015-2291-7;WOS:000359831900005
W. Bilger; T. Johnsen; U. Schreiber;2001;UV-excited chlorophyll fluorescence as a tool for the assessment of UV-protection by the epidermis of plants;Journal of Experimental Botany;52;2007-2014;10.1093/jexbot/52.363.2007;WOS:000171372300008
I. K. Blaby; C. E. Blaby-Haas; M. E. Perez-Perez; S. Schmollinger; S. Fitz-Gibbon; S. D. Lemaire; S. S. Merchant;2015;Genome-wide analysis on Chlamydomonas reinhardtii reveals the impact of hydrogen peroxide on protein stress responses and overlap with other stress transcriptomes;Plant Journal;84;974-988;10.1111/tpj.13053;WOS:000368267900011
S. N. Bogan; K. M. Johnson; G. E. Hofmann;2020;Changes in Genome-Wide Methylation and Gene Expression in Response to Future pCO(2) Extremes in the Antarctic Pteropod Limacina helicina antarctica;Frontiers in Marine Science;6;;10.3389/fmars.2019.00788;WOS:000508611000001
L. C. Bonzi; A. A. Monroe; R. Lehmann; M. L. Berumen; T. Ravasi; C. Schunter;2021;The time course of molecular acclimation to seawater in a euryhaline fish;Scientific Reports;11;;10.1038/s41598-021-97295-3;WOS:000699966800062
L. A. Bowden; C. J. Restall; A. F. Rowley;1996;The influence of environmental temperature on membrane fluidity	fatty acid composition and lipoxygenase product generation in head kidney leucocytes of the rainbow trout	Oncorhynchus mykiss;Comparative Biochemistry and Physiology B-Biochemistry & Molecular Biology;115;375-382;10.1016/s0305-0491(96)00129-0;WOS:A1996VY47600012
G. G. Bozzo; B. Colman; Y. Matsuda;2000;Active transport of CO2 and bicarbonate is induced in response to external CO2 concentration in the green alga Chlorella kessleri;Journal of Experimental Botany;51;1341-1348;10.1093/jexbot/51.349.1341;WOS:000165779900002
J. R. Brooks; T. M. Hinckley; D. G. Sprugel;1994;ACCLIMATION RESPONSES OF MATURE ABIES AMABILIS SUN FOLIAGE TO SHADING;Oecologia;100;316-324;10.1007/bf00316960;WOS:A1994PZ75500015
M. S. Brown; P. L. Jones; J. J. Tromp; C. A. van Rijn; R. A. Collins; L. O. B. Afonso;2018;The physiology of saltwater acclimation in large juvenile Atlantic salmon Salmo salar;Journal of Fish Biology;93;540-549;10.1111/jfb.13649;WOS:000445730700013
M. J. Buono; M. Kolding; E. Leslie; D. Moreno; S. Norwood; A. Ordille; R. Weller;2018;Heat acclimation causes a linear decrease in sweat sodium ion concentration;Journal of Thermal Biology;71;237-240;10.1016/j.jtherbio.2017.12.001;WOS:000423637400030
K. O. Burkey;1992;NOVEL LIGHT-REGULATED CHLOROPLAST THYLAKOID MEMBRANE-PROTEIN;Plant Physiology;98;1211-1213;10.1104/pp.98.3.1211;WOS:A1992HL04200059
J. S. Bystriansky; J. G. Richards; P. M. Schulte; J. S. Ballantyne;2006;Reciprocal expression of gill Na+/K+-ATPase alpha-subunit isoforms alpha 1a and alpha 1b during seawater acclimation of three salmonid fishes that vary in their salinity tolerance;Journal of Experimental Biology;209;1848-1858;10.1242/jeb.02188;WOS:000237236500012
J. S. Bystriansky; P. M. Schulte;2011;Changes in gill H+-ATPase and Na+/K+-ATPase expression and activity during freshwater acclimation of Atlantic salmon (Salmo salar);Journal of Experimental Biology;214;2435-2442;10.1242/jeb.050633;WOS:000291927000020
M. T. Cairns; M. C. Johnson; A. T. Talbot; J. K. Pernmasani; R. E. McNeill; B. Houeix; A. Sangrador-Vegas; T. G. Pottinger;2008;A cDNA microarray assessment of gene expression in the liver of rainbow trout (Oncorhynchus mykiss) in response to a handling and confinement stressor;Comparative Biochemistry and Physiology D-Genomics & Proteomics;3;51-66;10.1016/j.cbd.2007.04.009;WOS:000254422700005
C. P. G. Calixto; N. A. Tzioutziou; A. B. James; C. Hornyik; W. Guo; R. Zhang; H. G. Nimmo; J. W. S. Brown;2019;Cold-Dependent Expression and Alternative Splicing of Arabidopsis Long Non-coding RNAs;Frontiers in Plant Science;10;;10.3389/fpls.2019.00235;WOS:000459857300001
A. Campbell; A. Dykes; P. Mire;2018;Periodic	moderate water flow reversibly increases hair bundle density and size in Nematostella vectensis;Journal of Experimental Biology;221;;10.1242/jeb.181081;WOS:000454692700005
Q. Cao; J. Li; Y. Sun; D. Geng; P. Chu; H. Wang; S. Yin;2021;Time-course studies of osmoregulatory responses in different salinities for the marbled eel (Anguilla marmorata);Aquaculture;540;;10.1016/j.aquaculture.2021.736699;WOS:000649693800005
X. Cao; L. Wu; M. Wu; C. Zhu; Q. Jin; J. Zhang;2020;Abscisic acid mediated proline biosynthesis and antioxidant ability in roots of two different rice genotypes under hypoxic stress;Bmc Plant Biology;20;;10.1186/s12870-020-02414-3;WOS:000533884400001
P. Casati; D. J. Morrow; J. F. Fernandes; V. Walbot;2011;Rapid maize leaf and immature ear responses to UV-B radiation;Frontiers in Plant Science;2;;10.3389/fpls.2011.00033;WOS:000208837500033
P. Casati; V. Walbot;2004;Rapid transcriptome responses of maize (Zea mays) to UV-B in irradiated and shielded tissues;Genome Biology;5;;10.1186/gb-2004-5-3-r16;WOS:000189345300010
C.-H. Chang; W.-K. Yang; C.-H. Lin; C.-K. Kang; C.-H. Tang; T.-H. Lee;2016;FXYD11 mediated modulation of Na+/K+-ATPase activity in gills of the brackish medaka (Oryzias dancena) when transferred to hypoosmotic or hyperosmotic environments;Comparative Biochemistry and Physiology a-Molecular & Integrative Physiology;194;19-26;10.1016/j.cbpa.2016.01.013;WOS:000371368100003
H. Chasiotis; J. C. Effendi; S. P. Kelly;2009;Occludin expression in goldfish held in ion-poor water;Journal of Comparative Physiology B-Biochemical Systems and Environmental Physiology;179;145-154;10.1007/s00360-008-0297-1;WOS:000262577800004
W.-L. Chen; Y.-T. Ko;2021;Exogenous hydrogen peroxide induces chilling tolerance in Phalaenopsis seedlings through glutathione-related antioxidant system;Scientia Horticulturae;289;;10.1016/j.scienta.2021.110421;WOS:000690876200006
D. Chong; N. Zhu; W. Luo; Z. Zhang; X. Pan;2020;Effects of heat acclimation on individual safety performance in hyperthermal indoor environments;Building and Environment;168;;10.1016/j.buildenv.2019.106537;WOS:000532285200004
M. S. Clark; G. Burns;2008;Characterisation of the warm acclimated protein gene (wap65) in the Antarctic plunderfish (Harpagifer antarcticus);DNA Sequence;19;50-55;10.1080/10425170701388586;WOS:000255126200008
B. L. Coggins; C. E. Anderson; R. Hasan; A. C. Pearson; M. N. Ekwudo; J. R. Bidwell; L. Y. Yampolsky;2021;Breaking free from thermodynamic constraints: thermal acclimation and metabolic compensation in a freshwater zooplankton species;Journal of Experimental Biology;224;;10.1242/jeb.237727;WOS:000623040400012
F. J. Colina; M. Carbo; M. Jesus Canal; L. Valledor;2020;A complex metabolic rearrangement towards the accumulation of glycerol and sugars consequence of a proteome remodeling is required for the survival of Chlamydomonas reinhardtii growing under osmotic stress;Environmental and Experimental Botany;180;;10.1016/j.envexpbot.2020.104261;WOS:000579447700026
H. Colinet; D. Renault; M. Javal; P. Berkova; P. Simek; V. Kostal;2016;Uncovering the benefits of fluctuating thermal regimes on cold tolerance of drosophila flies by combined metabolomic and lipidomic approach;Biochimica Et Biophysica Acta-Molecular and Cell Biology of Lipids;1861;1736-1745;10.1016/j.bbalip.2016.08.008;WOS:000385325800015
J. E. K. Cooke; T. A. Martin; J. M. Davis;2005;Short-term physiological and developmental responses to nitrogen availability in hybrid poplar;New Phytologist;167;41-52;10.1111/j.1469-8137.2005.01435.x;WOS:000229581600006
J. F. Dat; H. Lopez-Delgado; C. H. Foyer; I. M. Scott;1998;Parallel changes in H2O2 and catalase during thermotolerance induced by salicylic acid or heat acclimation in mustard seedlings;Plant Physiology;116;1351-1357;10.1104/pp.116.4.1351;WOS:000073149000018
T. Day; J. D. McPhail;1996;The effect of behavioural and morphological plasticity on foraging efficiency in the threespine stickleback (Gasterosteus sp);Oecologia;108;380-388;10.1007/bf00334665;WOS:A1996VN74300024
L. De Meester; C. Cousyn;1997;The change in phototactic behaviour of a Daphnia magna clone in the presence of fish kairomones: the effect of exposure time;Hydrobiologia;360;169-175;10.1023/a:1003119827390;WOS:000073482200020
G. M. Dethloff; D. Schlenk; S. Khan; H. C. Bailey;1999;The effects of copper on blood and biochemical parameters of rainbow trout (Oncorhynchus mykiss);Archives of Environmental Contamination and Toxicology;36;415-423;10.1007/pl00006614;WOS:000079931400008
H. Distelbarth; T. Naegele; A. G. Heyer;2013;Responses of antioxidant enzymes to cold and high light are not correlated to freezing tolerance in natural accessions of Arabidopsis thaliana;Plant Biology;15;982-990;10.1111/j.1438-8677.2012.00718.x;WOS:000325984000008
C.-J. Dong; N. Cao; Z.-G. Zhang; Q.-M. Shang;2016;Characterization of the Fatty Acid Desaturase Genes in Cucumber: Structure	Phylogeny	and Expression Patterns;Plos One;11;;10.1371/journal.pone.0149917;WOS:000371735200043
E. Dumonteil; H. Barre; G. Meissner;1995;EXPRESSION OF SARCOPLASMIC-RETICULUM CA2+ TRANSPORT PROTEINS IN COLD-ACCLIMATING DUCKLINGS;American Journal of Physiology-Cell Physiology;269;C955-C960;10.1152/ajpcell.1995.269.4.C955;WOS:A1995RZ25900019
J. F. Dunn; O. Grinberg; M. Roche; C. I. Nwaigwe; H. G. Hou; H. M. Swartz;2000;Noninvasive assessment of cerebral oxygenation during acclimation to hypobaric hypoxia;Journal of Cerebral Blood Flow and Metabolism;20;1632-1635;10.1097/00004647-200012000-00002;WOS:000165696700002
J. F. Dunn; M. N. Khan; H. G. Hou; J. Merlis; M. A. Abajian; E. Demidenko; O. Y. Grinberg; H. M. Swartz;2011;Cerebral Oxygenation in Awake Rats during Acclimation and Deacclimation to Hypoxia: An In Vivo Electron Paramagnetic Resonance Study;High Altitude Medicine & Biology;12;71-77;10.1089/ham.2010.1038;WOS:000288994100012
A. Ekstrom; K. Hellgren; A. Grans; N. Pichaud; E. Sandblom;2016;Dynamic changes in scope for heart rate and cardiac autonomic control during warm acclimation in rainbow trout;Journal of Experimental Biology;219;1106-1109;10.1242/jeb.134312;WOS:000374958100007
W. El Kayal; M. Navarro; G. Marque; G. Keller; C. Marque; C. Teulieres;2006;Expression profile of CBF-like transcriptional factor genes from Eucalyptus in response to cold;Journal of Experimental Botany;57;2455-2469;10.1093/jxb/erl019;WOS:000239389700030
N. Erdmann; S. Fulda; M. Hagemann;1992;GLUCOSYLGLYCEROL ACCUMULATION DURING SALT ACCLIMATION OF 2 UNICELLULAR CYANOBACTERIA;Journal of General Microbiology;138;363-368;10.1099/00221287-138-2-363;WOS:A1992HE54500015
A. Erez; E. Cohen; C. Frenkel;2002;Oxygen-mediated cold-acclimation in cucumber (Cucumis sativus) seedlings;Physiologia Plantarum;115;541-549;10.1034/j.1399-3054.2002.1150408.x;WOS:000176802200008
R. O. Faleiros; R. P. M. Furriel; J. C. McNamara;2017;Transcriptional	translational and systemic alterations during the time course of osmoregulatory acclimation in two palaemonid shrimps from distinct osmotic niches;Comparative Biochemistry and Physiology a-Molecular & Integrative Physiology;212;97-106;10.1016/j.cbpa.2017.07.014;WOS:000411534600012
M. E. Feder;1985;ACCLIMATION TO CONSTANT AND VARIABLE TEMPERATURES IN PLETHODONTID SALAMANDERS .2. TIME COURSE OF ACCLIMATION TO COOL AND WARM TEMPERATURES;Herpetologica;41;241-245;;WOS:A1985AQY2800001
A. W. Flemmer; M. Y. Monette; M. Djurisic; B. Dowd; R. Darman; I. Gimenez; B. Forbush;2010;Phosphorylation state of the Na+-K+-Cl- cotransporter (NKCC1) in the gills of Atlantic killifish (Fundulus heteroclitus) during acclimation to water of varying salinity;Journal of Experimental Biology;213;1558-1566;10.1242/jeb.039644;WOS:000276787200028
A. Fontainhas-Fernandes; F. Russell-Pinto; E. Gomes; M. A. Reis-Henriques; J. Coimbra;2000;The effect of dietary sodium chloride on some osmoregulatory parameters of the teleost	Oreochromis niloticus	after transfer from freshwater to seawater;Fish Physiology and Biochemistry;23;307-316;10.1023/a:1011156806524;WOS:000167924500004
S. Frechilla; L. D. Talbott; E. Zeiger;2004;The blue light-specific response of Vicia faba stomata acclimates to growth environment;Plant and Cell Physiology;45;1709-1714;10.1093/pcp/pch197;WOS:000225467800018
C. A. Freire; A. C. Maraschi; A. F. Lara; E. M. Amado; V. Prodocimo;2018;Late rise in hemolymph osmolality in Macrobrachium acanthurus (diadromous freshwater shrimp) exposed to brackish water: Early reduction in branchial Na+/K+ pump activity but stable muscle HSP70 expression;Comparative Biochemistry and Physiology B-Biochemistry & Molecular Biology;216;69-74;10.1016/j.cbpb.2017.12.003;WOS:00042…
O. Generlich; O. Giere;1996;Osmoregulation in two aquatic oligochaetes from habitats with different salinity and comparison to other annelids;Hydrobiologia;334;251-261;10.1007/bf00017375;WOS:A1996VY79600029
A. Ghazilou; F. Chenary; H. Morovvati; H. Zolgarneine;2011;Time course of saltwater adaptation in Spotted Scat (Scatophagus argus) (Pisces): A histomorphometric approach;Italian Journal of Zoology;78;82-89;10.1080/11250003.2010.491099;WOS:000288281000011
G. S. Greaney; A. R. Place; R. E. Cashon; G. Smith; D. A. Powers;1980;TIME COURSE OF CHANGES IN ENZYME-ACTIVITIES AND BLOOD RESPIRATORY PROPERTIES OF KILLIFISH DURING LONG-TERM ACCLIMATION TO HYPOXIA;Physiological Zoology;53;136-144;10.1086/physzool.53.2.30152576;WOS:A1980JW14600002
L. Gu; X. Xu; Y. Li; Y. Sun; L. Zhang; K. Lyu; Y. Huang; Z. Yang;2021;Induction and reversibility of Ceriodaphnia cornuta horns under varied intensity of predation risk and their defensive effectiveness against Chaoborus larvae;Freshwater Biology;66;1200-1210;10.1111/fwb.13710;WOS:000633885600001
S. C. Guffey; G. G. Goss;2014;Time course of the acute response of the North Pacific spiny dogfish shark (Squalus suckleyi) to low salinity;Comparative Biochemistry and Physiology a-Molecular & Integrative Physiology;171;sep.15;10.1016/j.cbpa.2014.02.004;WOS:000334010700002
K. Hamel; C. M. Smith;2020;Comparative time-courses of photoacclimation by Hawaiian native and invasive species of Gracilaria (Rhodophyta);Aquatic Botany;163;;10.1016/j.aquabot.2020.103210;WOS:000525342600002
T. C. Hawes; C. E. Couldridge; J. S. Bale; M. R. Worland; P. Convey;2006;Habitat temperature and the temporal scaling of cold hardening in the high Arctic collembolan	Hypogastrura tullbergi (Schaffer);Ecological Entomology;31;450-459;10.1111/j.1365-2311.2006.00796.x;WOS:000240402600007
P. He; A. Radunz; K. P. Bader; G. H. Schmid;1996;Influence of CO2 and SO2 on growth and structure of photosystem II of the Chinese tung-oil tree Aleurites montana;Zeitschrift Fur Naturforschung Section C-a Journal of Biosciences;51;441-453;;WOS:A1996VF37200001
T. M. Healy; D. J. Chung; K. G. Crowther; P. M. Schulte;2017;Metabolic and regulatory responses involved in cold acclimation in Atlantic killifish	Fundulus heteroclitus;Journal of Comparative Physiology B-Biochemical Systemic and Environmental Physiology;187;463-475;10.1007/s00360-016-1042-9;WOS:000398468600002
R. P. Henry; E. E. Garrelts; M. M. McCarty; D. W. Towle;2002;Differential induction of branchial carbonic anhydrase and Na+/K+ ATPase activity in the euryhaline crab	Carcinus maenas	in response to low salinity exposure;Journal of Experimental Zoology;292;595-603;10.1002/jez.10075;WOS:000175359800001
R. P. Henry; S. A. Watts;2001;Early carbonic anhydrase induction in the gills of the blue crab	Callinectes sapidus	during low salinity acclimation is independent of ornithine decarboxylase activity;Journal of Experimental Zoology;289;350-358;10.1002/jez.1016;WOS:000168461500002
J. C. Hernandez; M. P. Russell;2010;Substratum cavities affect growth-plasticity	allometry	movement and feeding rates in the sea urchin Strongylocentrotus purpuratus;Journal of Experimental Biology;213;520-525;10.1242/jeb.029959;WOS:000273720700024
S. P. Hoad; J. Grace; C. E. Jeffree;1997;Humidity response of cuticular conductance of beech (Fagus sylvatica L.) leaf discs maintained at high relative water content;Journal of Experimental Botany;48;1969-1975;10.1093/jexbot/48.316.1969;WOS:A1997YK16700010
D. Hodge; D. Jones; R. Martinez; M. J. Buono;2013;Time course of the attenuation of sympathetic nervous activity during active heat acclimation;Autonomic Neuroscience-Basic & Clinical;177;101-113;10.1016/j.autneu.2013.02.017;WOS:000325665700007
G. Horiguchi; K. Nemoto; T. Yokoyama; N. Hirotsu;2019;Photosynthetic acclimation of terrestrial and submerged leaves in the amphibious plant Hygrophila difformis;Aob Plants;11;;10.1093/aobpla/plz009;WOS:000469436900005
D. P. Horvath; B. K. McLarney; M. F. Thomashow;1993;REGULATION OF ARABIDOPSIS-THALIANA L (HEYN) COR78 IN RESPONSE TO LOW-TEMPERATURE;Plant Physiology;103;1047-1053;10.1104/pp.103.4.1047;WOS:A1993ML41200003
M. Y. Hu; Y.-C. Tseng; M. Stumpp; M. A. Gutowska; R. Kiko; M. Lucassen; F. Melzner;2011;Elevated seawater PCO2 differentially affects branchial acid-base transporters over the course of development in the cephalopod Sepia officinalis;American Journal of Physiology-Regulatory Integrative and Comparative Physiology;300;R1100-R1114;10.1152/ajpregu.00653.2010;WOS:000290149800008
R. Imen; T. Khaoula; G. Nabila; C. Imene; B. Douha; B. Raouf; M. H. El Cafsi;2013;Time course of changes in fatty acid composition in the osmoregulatory organs of the thicklip grey mullet (Chelon labrosus) during acclimation to low salinity;Marine and Freshwater Behaviour and Physiology;46;59-73;10.1080/10236244.2013.793470;WOS:000319495400001
M. K. Jensen; S. S. Madsen; K. Kristiansen;1998;Osmoregulation and salinity effects on the expression and activity of Na+	K+-ATPase in the gills of European sea bass	Dicentrarchus labrax (L.);Journal of Experimental Zoology;282;290-300;"10.1002/(sici)1097-010x(19981015)282:3<290::Aid-jez2>3.0.Co;2-h";WOS:000076018700002
A. Jungandreas; B. S. Costa; T. Jakob; M. von Bergen; S. Baumann; C. Wilhelm;2014;The Acclimation of Phaeodactylum tricornutum to Blue and Red Light Does Not Influence the Photosynthetic Light Reaction but Strongly Disturbs the Carbon Allocation Pattern;Plos One;9;;10.1371/journal.pone.0099727;WOS:000341105100001
V. Kalarani; D. C. Reddy; B. P. Naidu; R. W. Davies;1991;TIME-COURSE OF THERMAL-ACCLIMATION IN THE TROPICAL SCORPION	HETEROMETRUS-FULVIPES;Journal of Thermal Biology;16;135-139;10.1016/0306-4565(91)90034-y;WOS:A1991FR99400002
A. R. Kammer; J. I. Orczewska; K. M. O'Brien;2011;Oxidative stress is transient and tissue specific during cold acclimation of threespine stickleback;Journal of Experimental Biology;214;1248-1256;10.1242/jeb.053207;WOS:000288696500009
B. D. Kammerer; D. Kueltz;2009;Prolonged apoptosis in mitochondria-rich cells of tilapia (Oreochromis mossambicus) exposed to elevated salinity;Journal of Comparative Physiology B-Biochemical Systems and Environmental Physiology;179;535-542;10.1007/s00360-008-0333-1;WOS:000265383800014
S. P. Kelly; N. Y. S. Woo;1999;The response of sea bream following abrupt hyposmotic exposure;Journal of Fish Biology;55;732-750;10.1111/j.1095-8649.1999.tb00714.x;WOS:000083040600005
F. Kobayashi; S. Takumi; M. Nakata; R. Ohno; T. Nakamura; C. Nakamura;2004;Comparative study of the expression profiles of the Cor/Lea gene family in two wheat cultivars with contrasting levels of freezing tolerance;Physiologia Plantarum;120;585-594;10.1111/j.0031-9317.2004.0293.x;WOS:000220135100008
A. Kobiyama; Y. Nihei; Y. Hirayama; M. Nakaya; K. Kikuchi; S. Watabe;2000;Expression changes of transcripts for fast skeletal myosin heavy chain isoforms in relation to those of MyoD and MEF2 families during warm temperature acclimation of carp;Fisheries Science;66;761-767;10.1046/j.1444-2906.2000.00124.x;WOS:000089547100022
A. C. Kuyucu; S. L. Chown;2021;Time course of acclimation of critical thermal limits in two springtail species (Collembola);Journal of Insect Physiology;130;;10.1016/j.jinsphys.2021.104209;WOS:000641044400009
J.-C. Lai; Y.-C. Kam; H.-C. Lin; C.-S. Wu;2019;Enhanced salt tolerance of euryhaline tadpoles depends on increased Na+	K+ -ATPase expression after salinity acclimation;Comparative Biochemistry and Physiology a-Molecular & Integrative Physiology;227;84-91;10.1016/j.cbpa.2018.09.025;WOS:000451490000011
J. R. Layne; D. L. Claussen;1982;THE TIME COURSES OF CTMAX AND CTMIN ACCLIMATION IN THE SALAMANDER DESMOGNATHUS-FUSCUS;Journal of Thermal Biology;7;139-141;10.1016/0306-4565(82)90002-x;WOS:A1982PH60100002
J. R. Layne; D. L. Claussen;1987;TIME COURSES OF THERMAL-ACCLIMATION FOR CRITICAL THERMAL MINIMA IN THE SALAMANDERS DESMOGNATHUS-QUADRAMACULATUS	DESMOGNATHUS-MONTICOLA	DESMOGNATHUS-OCHROPHAEUS	AND PLETHODON-JORDANI;Comparative Biochemistry and Physiology a-Physiology;87;895-898;10.1016/0300-9629(87)90011-9;WOS:A1987J734100011
J.-Y. Lee; H. Joo; Y.-H. Choy; Y.-M. Ha-Lee; D.-H. Lee;2010;Using Specialized cDNA Microarrays to Analyze Arabidopsis Gene Expression Under Cold Stress;Journal of Plant Biology;53;240-250;10.1007/s12374-010-9111-1;WOS:000278469900009
S. Legrand; G. Marque; C. Blassiau; A. Bluteau; A.-S. Canoy; V. Fontaine; O. Jaminon; N. Bahrman; J. Mautord; J. Morin; A. Petit; A. Baranger; N. Riviere; J. Wilmer; B. Delbreil; I. Lejeune-Henaut;2013;Combining gene expression and genetic analyses to identify candidate genes involved in cold responses in pea;Journal of Plant Physiology;170;1148-1157;10.1016/j.jplph.2013.03.014;WOS:000323235900003
D. N. Lerman; M. E. Feder;2001;Laboratory selection at different temperatures modifies heat-shock transcription factor (HSF) activation in Drosophila melanogaster;Journal of Experimental Biology;204;315-323;;WOS:000166717400014
G. Li; Y. Deng; Y. Geng; C. Zhou; Y. Wang; W. Zhang; Z. Song; L. Gao; J. Yang;2017;Differentially Expressed microRNAs and Target Genes Associated with Plastic Internode Elongation in Alternanthera philoxeroides in Contrasting Hydrological Habitats;Frontiers in Plant Science;8;;10.3389/fpls.2017.02078;WOS:000417038100001
C.-H. Lin; T.-H. Lee;2016;Short-term Effects of Hypertonic Shock on Na+	K+-ATPase Responses in Gills and Kidneys of the Spotted Green Pufferfish	Tetraodon nigroviridis;Zoological Studies;55;;10.6620/zs.2016.55-29;WOS:000399617200029
C. H. Lin; C. L. Huang; C. H. Yang; T. H. Lee; P. P. Hwang;2004;Time-course changes in the expression of Na	K-ATPase and the morphometry of mitochondrion-rich cells in gills of euryhaline tilapia (Oreochromis mossambicus) during freshwater acclimation;Journal of Experimental Zoology Part a-Comparative Experimental Biology;301A;85-96;10.1002/jez.a.20007;WOS:000187842100014
M. E. Loik; P. S. Nobel;1993;EXOGENOUS ABSCISIC-ACID MIMICS COLD-ACCLIMATION FOR CACTI DIFFERING IN FREEZING TOLERANCE;Plant Physiology;103;871-876;10.1104/pp.103.3.871;WOS:A1993MG60500023
D. L. Lovett; M. P. Verzi; J. E. Burgents; C. A. Tanner; K. Glomski; J. J. Lee; D. W. Towle;2006;Expression profiles of Na+	K+-ATPase during acute and chronic hypo-osmotic stress in the blue crab Callinectes sapidus;Biological Bulletin;211;58-65;10.2307/4134578;WOS:000240269300007
P. L. Londos; R. J. Brooks;1990;TIME COURSE OF TEMPERATURE-ACCLIMATION OF LOCOMOTORY PERFORMANCE IN THE TOAD	BUFO WOODHOUSII-WOODHOUSII;Copeia;;827-835;;WOS:A1990DZ76700023
B. A. Lopez; A. M. Catalan; D. A. Barriga; D. A. Lopez;2014;MORPHOLOGICAL RESPONSES OF THE EXOSKELETON IN THE INTERTIDAL BARNACLE JEHLIUS CIRRATUS (DARWIN	1854) GROWING AT DIFFERENT DENSITIES;Journal of Crustacean Biology;34;129-134;10.1163/1937240x-00002218;WOS:000333787600001
M. Lucassen; A. Schmidt; L. G. Eckerle; H. O. Portner;2003;Mitochondrial proliferation in the permanent vs. temporary cold: enzyme activities and mRNA levels in Antarctic and temperate zoarcid fish;American Journal of Physiology-Regulatory Integrative and Comparative Physiology;285;R1410-R1420;10.1152/ajpregu.00111.2003;WOS:000186547300017
Q. Ma; J. Kuang; X. Liu; A. Li; W. Feng; Z. Zhuang;2020;Effects of osmotic stress on Na+/K+-ATPase	caspase 3/7 activity	and the expression profiling of sirt1	hsf1	and hsp70 in the roughskin sculpin (Trachidermus fasciatus);Fish Physiology and Biochemistry;46;135-144;10.1007/s10695-019-00703-9;WOS:000490844400002
Q. Ma; X. Liu; W. Feng; S. Liu; Z. Zhuang;2018;Analyses of the molecular mechanisms associated with salinity adaption of Trachidermus fasciatus through combined iTRAQ-based proteomics and RNA sequencing-based transcriptomics;Progress in Biophysics & Molecular Biology;136;40-53;10.1016/j.pbiomolbio.2018.02.003;WOS:000449902500008
C. Madeira; D. Madeira; M. S. Diniz; H. N. Cabral; C. Vinagre;2017;Comparing biomarker responses during thermal acclimation: A lethal vs non-lethal approach in a tropical reef clownfish;Comparative Biochemistry and Physiology a-Molecular & Integrative Physiology;204;104-112;10.1016/j.cbpa.2016.11.018;WOS:000392895000012
C. Madeira; V. Mendonca; M. C. Leal; A. A. V. Flores; H. N. Cabral; M. S. Diniz; C. Vinagre;2017;Thermal stress	thermal safety margins and acclimation capacity in tropical shallow waters-An experimental approach testing multiple end-points in two common fish;Ecological Indicators;81;146-158;10.1016/j.ecolind.2017.05.050;WOS:000417229100015
J. M. Mancera; S. D. McCormick;2000;Rapid activation of gill Na+	K+-ATPase in the euryhaline teleost Fundulus heteroclitus;Journal of Experimental Zoology;287;263-274;"10.1002/1097-010x(20000901)287:4<263::Aid-jez1>3.3.Co;2-9";WOS:000088822000001
K. B. Marchinko;2003;Dramatic phenotypic plasticity in barnacle legs (Balanus glandula Darwin): Magnitude	age dependence	and speed of response;Evolution;57;1281-1290;;WOS:000183997400006
J. A. Martos-Sitcha; J. Fuentes; J. M. Mancera; G. Martinez-Rodriguez;2014;Variations in the expression of vasotocin and isotocin receptor genes in the gilthead sea bream Sparus aurata during different osmotic challenges;General and Comparative Endocrinology;197;mai.17;10.1016/j.ygcen.2013.11.026;WOS:000330555300002
Y. Matsuda; T. Hara; B. Colman;2001;Regulation of the induction of bicarbonate uptake by dissolved CO2 in the marine diatom	Phaeodactylum tricornutum;Plant Cell and Environment;24;611-620;10.1046/j.1365-3040.2001.00702.x;WOS:000169226900004
D. G. McDonald; C. M. Wood; R. G. Rhem; M. E. Mueller; D. R. Mount; H. L. Bergman;1991;NATURE AND TIME COURSE OF ACCLIMATION TO ALUMINUM IN JUVENILE BROOK TROUT (SALVELINUS-FONTINALIS) .1. PHYSIOLOGY;Canadian Journal of Fisheries and Aquatic Sciences;48;2006-2015;10.1139/f91-239;WOS:A1991GL81400025
J. C. McGeer; C. Szebedinszky; D. G. McDonald; C. M. Wood;2000;Effects of chronic sublethal exposure to waterborne Cu	Cd or Zn in rainbow trout. 1: Iono-regulatory disturbance and metabolic costs;Aquatic Toxicology;50;231-243;10.1016/s0166-445x(99)00105-8;WOS:000088885600007
A. E. McKechnie; K. Chetty; B. G. Lovegrove;2007;Phenotypic flexibility in the basal metabolic rate of laughing doves: responses to short-term thermal acclimation;Journal of Experimental Biology;210;97-106;10.1242/jeb.02615;WOS:000244070300020
B. B. Misra; Z. Yin; S. Geng; E. de Armas; S. Chen;2016;Metabolomic Responses of Arabidopsis Suspension Cells to Bicarbonate under Light and Dark Conditions;Scientific Reports;6;;10.1038/srep35778;WOS:000386182400001
A. F. Monroy; A. Dryanova; B. Malette; D. H. Oren; M. R. Farajalla; W. Liu; J. Danyluk; L. W. C. Ubayasena; K. Kane; G. J. Scoles; F. Sarhan; P. J. Gulick;2007;Regulatory gene candidates and gene expression analysis of cold acclimation in winter and spring wheat;Plant Molecular Biology;64;409-423;10.1007/s11103-007-9161-z;WOS:000247347200006
O. Montero; A. Sanchez-Guijo; L. M. Lubian; G. Martinez-Rodriguez;2012;Changes in membrane lipids and carotenoids during light acclimation in a marine cyanobacterium Synechococcus sp;Journal of Biosciences;37;635-645;10.1007/s12038-012-9234-2;WOS:000308649000007
R. M. Moody; R. B. Aronson;2012;Predator-induced defenses in a salt-marsh gastropod;Journal of Experimental Marine Biology and Ecology;413;78-86;10.1016/j.jembe.2011.11.029;WOS:000301031500012
T. Muehlhaus; J. Weiss; D. Hemme; F. Sommer; M. Schroda;2011;Quantitative Shotgun Proteomics Using a Uniform N-15-Labeled Standard to Monitor Proteome Dynamics in Time Course Experiments Reveals New Insights into the Heat Stress Response of Chlamydomonas reinhardtii;Molecular & Cellular Proteomics;10;;10.1074/mcp.M110.004739;WOS:000294729200002
J. M. Navarro; M. J. Fernandez-Reiriz; U. Labarta;2006;Differential absorption of biochemical food components by the scallop Argopecten purpuratus exposed to different salinities and food concentrations;New Zealand Journal of Marine and Freshwater Research;40;455-466;10.1080/00288330.2006.9517435;WOS:000241238900007
H. Nie; H. Wang; K. Jiang; X. Yan;2020;Transcriptome analysis reveals differential immune related genes expression in Ruditapes philippinarum under hypoxia stress: potential HIF and NF-kappa B crosstalk in immune responses in clam;Bmc Genomics;21;;10.1186/s12864-020-6734-6;WOS:000530103400002
S. N. Oliver; W. Deng; M. C. Casao; B. Trevaskis;2013;Low temperatures induce rapid changes in chromatin state and transcript levels of the cereal VERNALIZATION1 gene;Journal of Experimental Botany;64;2413-2422;10.1093/jxb/ert095;WOS:000319433200024
T. Peng; X. F. Zhu; Q. J. Fan; P. P. Sun; J. H. Liu;2012;Identification and characterization of low temperature stress responsive genes in Poncirus trifoliata by suppression subtractive hybridization;Gene;492;220-228;10.1016/j.gene.2011.10.025;WOS:000299248000025
A. F. V. Pintor; L. Schwarzkopf; A. K. Krockenberger;2016;Extensive Acclimation in Ectotherms Conceals Interspecific Variation in Thermal Tolerance Limits;Plos One;11;;10.1371/journal.pone.0150408;WOS:000372582800029
L. Renberg; A. I. Johansson; T. Shutova; H. Stenlund; A. Aksmann; J. A. Raven; P. Gardestrom; T. Moritz; G. Samuelsson;2010;A Metabolomic Approach to Study Major Metabolite Changes during Acclimation to Limiting CO2 in Chlamydomonas reinhardtii;Plant Physiology;154;187-196;10.1104/pp.110.157651;WOS:000281570000015
N. B. Richoux; R. J. Thompson;2001;Regulation of particle transport within the ventral groove of the mussel (Mytilus edulis) gill in response to environmental conditions;Journal of Experimental Marine Biology and Ecology;260;199-215;10.1016/s0022-0981(01)00254-4;WOS:000169119400005
E. Robinson; W. Davison;2008;The Antarctic notothenioid fish Pagothenia borchgrevinki is thermally flexible: acclimation changes oxygen consumption;Polar Biology;31;317-326;10.1007/s00300-007-0361-4;WOS:000252193100008
M. Rodriguez-Buey; M. I. Orus;2001;The response of Synechococcus PCC7942 (Cyanophyta) to changes in CO2 supply in relation to the acclimation of the CO2-concentrating mechanism. II. carboxysomes;Journal of Plant Physiology;158;335-345;;WOS:000167777900006
K. D. Rogers; F. Seebacher; M. B. Thompson;2004;Biochemical acclimation of metabolic enzymes in response to lowered temperature in tadpoles of Limnodynastes peronii;Comparative Biochemistry and Physiology a-Molecular & Integrative Physiology;137;731-738;10.1016/j.cbpb.2004.02.008;WOS:000221150800013
B. L. Samples; G. L. Pool; R. H. Lumb;1999;Polyunsaturated fatty acids enhance the heat induced stress response in rainbow trout (Oncorhynchus mykiss) leukocytes;Comparative Biochemistry and Physiology B-Biochemistry & Molecular Biology;123;389-397;10.1016/s0305-0491(99)00083-8;WOS:000082764100008
E. Sandblom; A. Grans; M. Axelsson; H. Seth;2014;Temperature acclimation rate of aerobic scope and feeding metabolism in fishes: implications in a thermally extreme future;Proceedings of the Royal Society B-Biological Sciences;281;;10.1098/rspb.2014.1490;WOS:000341922700005
S. Sangiao-Alvarellos; F. J. Arjona; M. P. M. del Rio; J. M. Miguez; J. M. Mancera; J. L. Soengas;2005;Time course of osmoregulatory and metabolic changes during osmotic acclimation in Sparus auratus;Journal of Experimental Biology;208;4291-4304;10.1242/jeb.01900;WOS:000233834500016
M. C. F. Santos; G. S. Moreira;1999;Time course of osmoionic compensations to acute salinity exposure in the ghost crab Ocypode quadrata (Fabricius	1787);Journal of Experimental Marine Biology and Ecology;235;91-104;10.1016/s0022-0981(98)00169-5;WOS:000079136200006
M. L. Scheffler; F. S. Barreto; C. A. Mueller;2019;Rapid metabolic compensation in response to temperature change in the intertidal copepod	Tigriopus californicus;Comparative Biochemistry and Physiology a-Molecular & Integrative Physiology;230;131-137;10.1016/j.cbpa.2019.01.017;WOS:000459838400016
M. Schuster; Y. Gao; M. A. Schoettler; R. Bock; R. Zoschke;2020;Limited Responsiveness of Chloroplast Gene Expression during Acclimation to High Light in Tobacco;Plant Physiology;182;424-435;10.1104/pp.19.00953;WOS:000508968100032
T. Schaarschmidt; E. Meyer; K. Jurss;1999;A comparison of transport-related gill enzyme activities and tissue-specific free amino acid concentrates of Baltic Sea (brackish water) and freshwater threespine sticklebacks	Gasterosteus aculeatus	after salinity and temperature acclimation;Marine Biology;135;689-697;10.1007/s002270050670;WOS:000084638000013
M. Seidelin; S. S. Madsen; H. Blenstrup; C. K. Tipsmark;2000;Time-course changes in the expression of Na+	K+-ATPase in gills and pyloric caeca of brown trout (Salmo trutta) during acclimation to seawater;Physiological and Biochemical Zoology;73;446-453;10.1086/317737;WOS:000090147800006
X. Serrano; J. Serafy; M. Grosell;2011;Osmoregulatory capabilities of the gray snapper	Lutjanus griseus: salinity challenges and field observations;Marine and Freshwater Behaviour and Physiology;44;185-196;10.1080/10236244.2011.585745;WOS:000295402900005
K. Shakarchi; P. C. Zachar; M. G. Jonz;2013;Serotonergic and cholinergic elements of the hypoxic ventilatory response in developing zebrafish;Journal of Experimental Biology;216;869-880;10.1242/jeb.079657;WOS:000314883000022
K. C. Silva Firmino; R. O. Faleiros; D. C. Masui; J. C. McNamara; R. P. Melo Furriel;2011;Short- and long-term	salinity-induced modulation of V-ATPase activity in the posterior gills of the true freshwater crab	Dilocarcinus pagei (Brachyura	Trichodactylidae);Comparative Biochemistry and Physiology B-Biochemistry & Molecular Biology;160;24-31;10.1016/j.cbpb.2011.05.002;WOS:000293317800004
R. I. Silva-Cardenas; B. Ricard; P. Saglio; R. D. Hill;2003;Hemoglobin and hypoxic acclimation in maize root tips;Russian Journal of Plant Physiology;50;821-826;10.1023/b:Rupp.0000003281.33108.84;WOS:000186826500013
S. J. Simpson; A. R. McCaffery; B. F. Hagele;1999;A behavioural analysis of phase change in the desert locust;Biological Reviews;74;461-480;10.1017/s000632319900540x;WOS:000083662400004
G. Smolenskasym; H. Gawronska; A. Kacperska;1995;MODIFICATIONS OF ABSCISIC-ACID LEVEL IN WINTER OILSEED RAPE LEAVES DURING ACCLIMATION OF PLANTS TO FREEZING TEMPERATURES;Plant Growth Regulation;17;61-65;;WOS:A1995RR28400010
G. SmolenskaSym; A. Kacperska;1996;Inositol 1	4	5-trisphosphate formation in leaves of winter oilseed rape plants in response to freezing	tissue water potential and abscisic acid;Physiologia Plantarum;96;692-698;;WOS:A1996UH75700020
S. A. Stopka; B. Shrestha; E. Marechal; D. Falconet; A. Vertes;2014;Metabolic transformation of microalgae due to Light acclimation and genetic modifications followed by laser ablation electrospray ionization mass spectrometry with ion mobility separation;Analyst;139;5945-5953;10.1039/c4an01368a;WOS:000344310500041
C. C. Suckling; M. S. Clark; J. Richard; S. A. Morley; M. A. S. Thorne; E. M. Harper; L. S. Peck;2015;Adult acclimation to combined temperature and pH stressors significantly enhances reproductive outcomes compared to short-term exposures;Journal of Animal Ecology;84;773-784;10.1111/1365-2656.12316;WOS:000353405300020
M.-S. Sung; Y.-T. Hsu; K.-L. Ho; T.-M. Lee;2011;Implications of the Up-regulation of Genes Encoding Protein Degradation Enzymes and Heat Shock Protein 90 for Intertidal Green Macroalga Ulva fasciata Against Hypersalinity-Induced Protein Oxidation;Marine Biotechnology;13;684-694;10.1007/s10126-010-9330-y;WOS:000292939100009
L. D. Talbott; E. Rahveh; E. Zeiger;2003;Relative humidity is a key factor in the acclimation of the stomatal response to CO2;Journal of Experimental Botany;54;2141-2147;10.1093/jxb/erg215;WOS:000185064100016
C.-H. Tang; Y.-H. Chiu; S.-C. Tsai; T.-H. Lee;2009;Relative Changes in the Abundance of Branchial Na+/K+-ATPase alpha-Isoform-Like Proteins in Marine Euryhaline Milkfish (Chanos chanos) Acclimated to Environments of Different Salinities;Journal of Experimental Zoology Part a-Ecological and Integrative Physiology;311A;521-529;10.1002/jez.547;WOS:000268579600006
P. Thuesombat; S. Hannongbua; S. Ekgasit; S. Chadchawan;2016;Effects of Silver Nanoparticles on Hydrogen Peroxide Generation and Antioxidant Enzyme Responses in Rice;Journal of Nanoscience and Nanotechnology;16;8030-8043;10.1166/jnn.2016.12754;WOS:000387083900040
C. K. Tipsmark; D. A. Baltzegar; O. Ozden; B. J. Grubb; R. J. Borski;2008;Salinity regulates claudin mRNA and protein expression in the teleost gill;American Journal of Physiology-Regulatory Integrative and Comparative Physiology;294;R1004-R1014;10.1152/ajpregu.00112.2007;WOS:000253778700039
C. K. Tipsmark; J. A. Luckenbach; S. S. Madsen; P. Kiilerich; R. J. Borski;2008;Osmoregulation and expression of ion transport proteins and putative claudins in the gill of Southern Flounder (Paralichthys lethostigma);Comparative Biochemistry and Physiology a-Molecular & Integrative Physiology;150;265-273;10.1016/j.cbpa.2008.03.006;WOS:000257975100001
D. W. Towle; R. P. Henry; N. B. Terwilliger;2011;Microarray-detected changes in gene expression in gills of green crabs (Carcinus maenas) upon dilution of environmental salinity;Comparative Biochemistry and Physiology D-Genomics & Proteomics;6;115-125;10.1016/j.cbd.2010.11.001;WOS:000291918900002
A. Trapero-Mozos; L. J. M. Ducreux; C. E. Bita; W. Morris; C. Wiese; J. A. Morris; C. Paterson; P. E. Hedley; R. D. Hancock; M. Taylor;2018;A reversible light- and genotype-dependent acquired thermotolerance response protects the potato plant from damage due to excessive temperature;Planta;247;1377-1392;10.1007/s00425-018-2874-1;WOS:000431883400009
Y.-C. Tseng; J.-R. Lee; J. C.-H. Chang; C.-H. Kuo; S.-J. Lee; P.-P. Hwang;2008;Regulation of lactate dehydrogenase in tilapia (Oreochromis mossambicus) gills during acclimation to salinity challenge;Zoological Studies;47;473-480;;WOS:000258477600010
K. Umam; H.-J. Chuang; L. Chiu; W.-K. Yang; Y.-C. Wang; W.-Y. Wu; T.-H. Lee;2020;Potential osmoprotective roles of branchial heat shock proteins towards Na+	K+-ATPase in milkfish (Chanos chanos) exposed to hypotonic stress;Comparative Biochemistry and Physiology a-Molecular & Integrative Physiology;248;;10.1016/j.cbpa.2020.110749;WOS:000558590300005
L. Vargas-Chacoff; F. Moneva; R. Oyarzun; D. Martinez; J. L. P. Munoz; C. Bertran; J. M. Mancera;2014;Environmental salinity-modified osmoregulatory response in the sub-Antarctic notothenioid fish Eleginops maclovinus;Polar Biology;37;1235-1245;10.1007/s00300-014-1515-9;WOS:000339893400002
C. Wallaert; P. J. Babin;1994;THERMAL ADAPTATION AFFECTS THE FATTY-ACID COMPOSITION OF PLASMA PHOSPHOLIPIDS IN TROUT;Lipids;29;373-376;10.1007/bf02537193;WOS:A1994NL23200011
G. Wang; K. Xu; X. Tian; S. Dong; Z. Fang;2015;Changes in plasma osmolality	cortisol and amino acid levels of tongue sole (Cynoglossus semilaevis) at different salinities;Journal of Ocean University of China;14;881-887;10.1007/s11802-015-2598-9;WOS:000358784400015
L. Wang; P. Nick;2017;"Cold sensing in grapevine-Which signals are upstream of the microtubular thermometer""""";Plant Cell and Environment;40;2844-2857;10.1111/pce.13066;WOS:000413152200030
M. Wang; X. Zhang; J.-H. Liu;2015;Deep sequencing-based characterization of transcriptome of trifoliate orange (Poncirus trifoliata (L.) Raf.) in response to cold stress;Bmc Genomics;16;;10.1186/s12864-015-1629-7;WOS:000358564800001
C. W. Weldon; J. S. Terblanche; S. L. Chown;2011;Time-course for attainment and reversal of acclimation to constant temperature in two Ceratitis species;Journal of Thermal Biology;36;479-485;10.1016/j.jtherbio.2011.08.005;WOS:000298073400001
A. Whitehead; J. L. Roach; S. Zhang; F. Galvez;2012;Salinity- and population-dependent genome regulatory response during osmotic acclimation in the killifish (Fundulus heteroclitus) gill;Journal of Experimental Biology;215;1293-1305;10.1242/jeb.062075;WOS:000302117300011
A. R. Whiteley; C. A. Bergstrom; T. Linderoth; D. A. Tallmon;2011;The spectre of past spectral conditions: colour plasticity	crypsis and predation risk in freshwater sculpin from newly deglaciated streams;Ecology of Freshwater Fish;20;80-91;10.1111/j.1600-0633.2010.00461.x;WOS:000287311900010
R. W. Wilson; H. L. Bergman; C. M. Wood;1994;METABOLIC COSTS AND PHYSIOLOGICAL CONSEQUENCES OF ACCLIMATION TO ALUMINUM IN JUVENILE RAINBOW-TROUT (ONCORHYNCHUS-MYKISS) .1. ACCLIMATION SPECIFICITY	RESTING PHYSIOLOGY	FEEDING	AND GROWTH;Canadian Journal of Fisheries and Aquatic Sciences;51;527-535;10.1139/f94-055;WOS:A1994NN39000005
R. W. Wilson; H. L. Bergman; C. M. Wood;1994;METABOLIC COSTS AND PHYSIOLOGICAL CONSEQUENCES OF ACCLIMATION TO ALUMINUM IN JUVENILE RAINBOW-TROUT (ONCORHYNCHUS-MYKISS) .2. GILL MORPHOLOGY	SWIMMING PERFORMANCE	AND AEROBIC SCOPE;Canadian Journal of Fisheries and Aquatic Sciences;51;536-544;10.1139/f94-056;WOS:A1994NN39000006
R. W. Wilson; C. M. Wood; D. F. Houlihan;1996;Growth and protein turnover during acclimation to acid and aluminum in juvenile rainbow trout (Oncorhynchus mykiss);Canadian Journal of Fisheries and Aquatic Sciences;53;802-811;10.1139/cjfas-53-4-802;WOS:A1996VD06300013
E. Wodtke; A. R. Cossins;1991;RAPID COLD-INDUCED CHANGES OF MEMBRANE ORDER AND DELTA-9-DESATURASE ACTIVITY IN ENDOPLASMIC-RETICULUM OF CARP LIVER - A TIME-COURSE STUDY OF THERMAL-ACCLIMATION;Biochimica Et Biophysica Acta;1064;343-350;10.1016/0005-2736(91)90321-x;WOS:A1991FP16600024
C. A. Wood; P. Laurent;2003;Na+ versus Cl- transport in the intact killifish after rapid salinity transfer;Biochimica Et Biophysica Acta-Biomembranes;1618;106-119;10.1016/j.bbamem.2003.08.014;WOS:000188538000003
D. Yang; X. Zheng; L. Jiang; M. Ye; X. He; Y. Jin; R. Wu;2021;Functional Mapping of Phenotypic Plasticity of Staphylococcus aureus Under Vancomycin Pressure;Frontiers in Microbiology;12;;10.3389/fmicb.2021.696730;WOS:000698697200001
G. Yang; H. Zou; Y. Wu; H. Liu; Y. Yuan;2011;Identification and characterisation of candidate genes involved in chilling responses in maize (Zea mays L.);Plant Cell Tissue and Organ Culture;106;127-141;10.1007/s11240-010-9900-8;WOS:000291164600014
L. Yang; D. Zhou; X. Liu; H. Han; L. Zhan; Z. Guo; L. Zhang; C. Qin; H.-c. Wong; R. Yang;2009;Cold-induced gene expression profiles of Vibrio parahaemolyticus: a time-course analysis;Fems Microbiology Letters;291;50-58;10.1111/j.1574-6968.2008.01434.x;WOS:000262224700006
T. Yang; X.-S. Huang;2018;Deep sequencing-based characterization of transcriptome of Pyrus ussuriensis in response to cold stress;Gene;661;109-118;10.1016/j.gene.2018.03.067;WOS:000432507700012
B. Zeis; J. Maurer; O. Pinkhaus; E. Bongartz; R. J. Paul;2004;A swimming activity assay shows that the thermal tolerance of Daphnia magna is influenced by temperature acclimation;Canadian Journal of Zoology;82;1605-1613;10.1139/z04-141;WOS:000226308400007
